# Supplementary material for: The Global Burden of Latent Tuberculosis Infection: A Re-estimation Using Mathematical Modelling
Source: PLoS Med. 2016 Oct 25;13(10):e1002152. doi: 10.1371/journal.pmed.1002152 (PMC5079585; doi:10.1371/journal.pmed.1002152)
Supplement: S1 Data — Global TB Programme prevalence estimates used in the model. (CSV) [file pmed.1002152.s001.csv]

iso3	year	e_prev_100k	e_prev_100k_lo	e_prev_100k_hi
AFG	1990	307	160	502
AFG	1991	344	180	562
AFG	1992	373	191	613
AFG	1993	392	194	657
AFG	1994	409	198	694
AFG	1995	425	201	731
AFG	1996	436	202	758
AFG	1997	444	204	776
AFG	1998	446	204	781
AFG	1999	443	203	774
AFG	2000	431	203	743
AFG	2001	410	198	697
AFG	2002	393	196	658
AFG	2003	376	191	622
AFG	2004	359	186	586
AFG	2005	346	181	563
AFG	2006	338	177	548
AFG	2007	332	175	538
AFG	2008	328	173	531
AFG	2009	326	172	528
AFG	2010	325	171	528
AFG	2011	327	172	530
AFG	2012	329	173	536
AFG	2013	333	175	541
AFG	2014	340	178	555
ALB	1990	34	16	60
ALB	1991	33	15	58
ALB	1992	32	14	58
ALB	1993	31	13	57
ALB	1994	30	12	57
ALB	1995	30	12	57
ALB	1996	30	12	57
ALB	1997	30	12	57
ALB	1998	35	15	61
ALB	1999	39	19	67
ALB	2000	28	11	53
ALB	2001	25	9	49
ALB	2002	30	14	53
ALB	2003	28	12	50
ALB	2004	29	13	50
ALB	2005	26	12	46
ALB	2006	24	10	43
ALB	2007	21	8.6	40
ALB	2008	21	8.4	39
ALB	2009	23	10	41
ALB	2010	22	9.3	40
ALB	2011	21	8.6	39
ALB	2012	19	7.4	37
ALB	2013	25	12	44
ALB	2014	26	12	45
DZA	1990	100	51	164
DZA	1991	98	50	162
DZA	1992	99	50	164
DZA	1993	102	52	168
DZA	1994	106	54	174
DZA	1995	109	56	181
DZA	1996	113	58	187
DZA	1997	117	60	194
DZA	1998	121	62	200
DZA	1999	125	64	206
DZA	2000	128	65	211
DZA	2001	130	66	215
DZA	2002	133	68	219
DZA	2003	135	69	223
DZA	2004	136	70	225
DZA	2005	137	70	226
DZA	2006	138	70	228
DZA	2007	138	70	227
DZA	2008	137	70	227
DZA	2009	135	69	224
DZA	2010	133	67	221
DZA	2011	129	65	215
DZA	2012	125	63	209
DZA	2013	121	61	202
DZA	2014	118	59	196
ASM	1990	47	24	77
ASM	1991	9.1	2.7	19
ASM	1992	13	5.3	23
ASM	1993	16	8.2	27
ASM	1994	17	8.8	28
ASM	1995	21	11	35
ASM	1996	25	13	42
ASM	1997	30	15	50
ASM	1998	11	5.3	18
ASM	1999	16	8.3	26
ASM	2000	9.4	4.3	17
ASM	2001	8.7	3.6	16
ASM	2002	9.1	3.8	17
ASM	2003	7.5	2.5	15
ASM	2004	18	9.2	29
ASM	2005	22	12	37
ASM	2006	11	5.2	20
ASM	2007	6.8	2	14
ASM	2008	6.6	2	14
ASM	2009	10	4.4	19
ASM	2010	10	4.3	18
ASM	2011	10	4.5	18
ASM	2012	9.2	3.8	17
ASM	2013	9	3.7	17
ASM	2014	8.8	3.6	16
AND	1990	63	26	115
AND	1991	58	24	107
AND	1992	54	23	99
AND	1993	50	21	92
AND	1994	46	19	84
AND	1995	42	18	77
AND	1996	38	16	69
AND	1997	34	14	62
AND	1998	30	12	55
AND	1999	26	11	48
AND	2000	23	9.7	42
AND	2001	20	8.5	37
AND	2002	18	7.6	33
AND	2003	17	7	31
AND	2004	16	6.7	29
AND	2005	15	6.3	28
AND	2006	14	5.8	26
AND	2007	13	5.4	24
AND	2008	12	5.1	22
AND	2009	12	4.9	21
AND	2010	11	4.7	21
AND	2011	11	4.7	20
AND	2012	11	4.6	20
AND	2013	11	4.8	21
AND	2014	12	5	22
AGO	1990	470	216	820
AGO	1991	479	215	847
AGO	1992	485	215	861
AGO	1993	491	215	876
AGO	1994	493	216	882
AGO	1995	493	217	881
AGO	1996	492	217	876
AGO	1997	488	220	861
AGO	1998	482	222	841
AGO	1999	477	223	824
AGO	2000	473	228	806
AGO	2001	468	231	786
AGO	2002	469	235	782
AGO	2003	475	242	785
AGO	2004	485	246	803
AGO	2005	504	258	832
AGO	2006	513	261	848
AGO	2007	514	263	846
AGO	2008	516	265	848
AGO	2009	516	264	850
AGO	2010	513	264	845
AGO	2011	510	261	841
AGO	2012	504	259	829
AGO	2013	498	256	819
AGO	2014	490	251	807
AIA	1990	60	21	117
AIA	1991	56	22	104
AIA	1992	53	23	95
AIA	1993	50	23	88
AIA	1994	49	23	84
AIA	1995	48	23	81
AIA	1996	48	23	81
AIA	1997	49	23	85
AIA	1998	52	24	91
AIA	1999	54	24	96
AIA	2000	56	24	101
AIA	2001	56	24	102
AIA	2002	56	23	101
AIA	2003	55	23	101
AIA	2004	55	23	100
AIA	2005	54	23	98
AIA	2006	53	23	96
AIA	2007	52	23	94
AIA	2008	51	23	92
AIA	2009	51	22	90
AIA	2010	50	22	88
AIA	2011	49	22	87
AIA	2012	48	22	85
AIA	2013	48	22	84
AIA	2014	51	23	90
ATG	1990	3.9	1.7	7.2
ATG	1991	4.7	2	8.6
ATG	1992	5.3	2.2	9.7
ATG	1993	5.8	2.4	11
ATG	1994	6.1	2.6	11
ATG	1995	6.3	2.6	11
ATG	1996	6.3	2.7	12
ATG	1997	6.2	2.6	11
ATG	1998	5.8	2.4	11
ATG	1999	5.6	2.3	10
ATG	2000	5.7	2.4	10
ATG	2001	5.9	2.5	11
ATG	2002	5.9	2.5	11
ATG	2003	5.7	2.4	11
ATG	2004	5.4	2.3	9.9
ATG	2005	2.8	1.3	4.9
ATG	2006	5.2	2.3	9.2
ATG	2007	6.1	2.5	11
ATG	2008	6.5	2.7	12
ATG	2009	7	2.9	13
ATG	2010	5.9	2.8	10
ATG	2011	3.8	1.6	6.9
ATG	2012	4.6	2.1	7.9
ATG	2013	7.2	3.4	12
ATG	2014	7.6	3.6	13
ARG	1990	55	23	101
ARG	1991	56	23	102
ARG	1992	56	24	102
ARG	1993	56	23	101
ARG	1994	55	23	100
ARG	1995	54	23	99
ARG	1996	53	23	97
ARG	1997	51	22	94
ARG	1998	50	21	91
ARG	1999	48	20	87
ARG	2000	46	20	84
ARG	2001	45	19	81
ARG	2002	43	18	78
ARG	2003	41	18	75
ARG	2004	40	17	72
ARG	2005	38	16	69
ARG	2006	36	15	65
ARG	2007	34	15	61
ARG	2008	32	14	59
ARG	2009	31	14	57
ARG	2010	30	13	55
ARG	2011	30	13	53
ARG	2012	29	13	53
ARG	2013	29	13	53
ARG	2014	30	13	53
ARM	1990	27	14	45
ARM	1991	30	15	51
ARM	1992	35	17	59
ARM	1993	42	21	71
ARM	1994	50	25	83
ARM	1995	57	29	96
ARM	1996	64	32	108
ARM	1997	71	35	119
ARM	1998	76	38	128
ARM	1999	82	40	138
ARM	2000	89	44	149
ARM	2001	95	47	160
ARM	2002	102	50	171
ARM	2003	107	53	180
ARM	2004	110	54	185
ARM	2005	110	54	186
ARM	2006	109	53	185
ARM	2007	105	51	179
ARM	2008	99	47	170
ARM	2009	92	43	159
ARM	2010	84	38	147
ARM	2011	75	33	133
ARM	2012	67	29	120
ARM	2013	61	26	111
ARM	2014	55	24	101
ABW	1990	16	6.6	29
ABW	1991	16	6.6	29
ABW	1992	16	6.6	29
ABW	1993	16	6.6	29
ABW	1994	16	6.7	29
ABW	1995	16	6.6	29
ABW	1996	16	6.7	29
ABW	1997	16	6.6	29
ABW	1998	16	6.6	29
ABW	1999	16	6.6	29
ABW	2000	16	6.6	29
ABW	2001	16	6.7	29
ABW	2002	16	6.7	29
ABW	2003	16	6.6	29
ABW	2004	16	6.5	28
ABW	2005	15	6.4	28
ABW	2006	16	6.5	28
ABW	2007	16	6.6	29
ABW	2008	16	6.8	30
ABW	2009	16	6.8	30
ABW	2010	16	6.8	30
ABW	2011	16	6.7	29
ABW	2012	16	6.5	28
ABW	2013	15	6.2	27
ABW	2014	14	5.9	26
AUS	1990	8.3	3.5	15
AUS	1991	8.4	3.5	15
AUS	1992	8.4	3.5	15
AUS	1993	8.4	3.6	15
AUS	1994	8.4	3.5	15
AUS	1995	8.4	3.5	15
AUS	1996	8.3	3.5	15
AUS	1997	8.2	3.5	15
AUS	1998	8.1	3.4	15
AUS	1999	7.9	3.3	14
AUS	2000	7.7	3.3	14
AUS	2001	7.5	3.2	14
AUS	2002	7.4	3.1	14
AUS	2003	7.5	3.2	14
AUS	2004	7.6	3.2	14
AUS	2005	7.7	3.2	14
AUS	2006	7.8	3.3	14
AUS	2007	7.9	3.3	14
AUS	2008	8	3.4	14
AUS	2009	8	3.4	15
AUS	2010	8.1	3.5	15
AUS	2011	8.1	3.4	15
AUS	2012	8.2	3.4	15
AUS	2013	8.1	3.4	15
AUS	2014	8.1	3.4	15
AUT	1990	27	11	50
AUT	1991	27	11	49
AUT	1992	26	11	48
AUT	1993	26	11	47
AUT	1994	25	11	46
AUT	1995	25	10	45
AUT	1996	24	10	44
AUT	1997	23	9.8	42
AUT	1998	23	9.6	41
AUT	1999	22	9.1	40
AUT	2000	21	8.7	38
AUT	2001	19	8.2	35
AUT	2002	18	7.7	33
AUT	2003	17	7.3	31
AUT	2004	16	6.9	30
AUT	2005	15	6.6	28
AUT	2006	15	6.2	27
AUT	2007	14	5.8	25
AUT	2008	13	5.5	24
AUT	2009	12	5.3	23
AUT	2010	12	5	21
AUT	2011	11	4.7	20
AUT	2012	11	4.5	19
AUT	2013	10	4.3	18
AUT	2014	9.8	4.1	18
AZE	1990	748	341	1310
AZE	1991	908	413	1594
AZE	1992	1082	491	1901
AZE	1993	1248	561	2200
AZE	1994	1407	636	2473
AZE	1995	1535	689	2707
AZE	1996	1636	737	2880
AZE	1997	1700	765	2995
AZE	1998	1723	775	3035
AZE	1999	1701	771	2985
AZE	2000	1615	726	2845
AZE	2001	1488	674	2612
AZE	2002	1321	604	2307
AZE	2003	1134	525	1969
AZE	2004	940	441	1622
AZE	2005	756	360	1295
AZE	2006	596	290	1009
AZE	2007	462	233	767
AZE	2008	354	183	579
AZE	2009	271	143	439
AZE	2010	206	108	337
AZE	2011	161	81	270
AZE	2012	130	61	225
AZE	2013	112	51	198
AZE	2014	102	46	179
BHS	1990	26	11	46
BHS	1991	28	12	51
BHS	1992	30	13	54
BHS	1993	32	14	56
BHS	1994	32	14	57
BHS	1995	32	15	56
BHS	1996	32	15	55
BHS	1997	31	14	53
BHS	1998	29	14	50
BHS	1999	28	13	48
BHS	2000	26	12	44
BHS	2001	23	11	40
BHS	2002	21	10	36
BHS	2003	20	9.4	33
BHS	2004	17	8.4	30
BHS	2005	16	7.7	27
BHS	2006	15	7.3	26
BHS	2007	15	7.1	26
BHS	2008	14	6.8	25
BHS	2009	13	6.3	22
BHS	2010	12	6	21
BHS	2011	13	6	22
BHS	2012	13	6	22
BHS	2013	13	5.9	22
BHS	2014	12	5.7	21
BHR	1990	43	18	79
BHR	1991	36	15	66
BHR	1992	30	12	55
BHR	1993	25	10	46
BHR	1994	22	9.3	40
BHR	1995	20	8.6	37
BHR	1996	20	8.3	36
BHR	1997	21	8.9	39
BHR	1998	25	10	45
BHR	1999	28	12	52
BHR	2000	33	14	61
BHR	2001	39	16	72
BHR	2002	44	18	80
BHR	2003	46	19	84
BHR	2004	45	19	83
BHR	2005	45	19	82
BHR	2006	44	18	80
BHR	2007	41	18	75
BHR	2008	39	16	71
BHR	2009	36	15	66
BHR	2010	33	14	61
BHR	2011	30	13	54
BHR	2012	26	11	47
BHR	2013	22	9.4	40
BHR	2014	18	7.6	32
BGD	1990	505	233	880
BGD	1991	501	235	867
BGD	1992	499	236	859
BGD	1993	498	236	854
BGD	1994	495	236	849
BGD	1995	496	238	846
BGD	1996	493	237	839
BGD	1997	489	235	833
BGD	1998	489	237	830
BGD	1999	483	234	820
BGD	2000	479	233	813
BGD	2001	476	233	805
BGD	2002	472	233	792
BGD	2003	463	231	774
BGD	2004	453	229	752
BGD	2005	444	226	734
BGD	2006	436	224	718
BGD	2007	429	223	702
BGD	2008	423	220	690
BGD	2009	417	218	680
BGD	2010	412	215	671
BGD	2011	408	213	665
BGD	2012	403	210	657
BGD	2013	399	209	650
BGD	2014	404	211	659
BRB	1990	3.2	1.4	5.6
BRB	1991	2.7	1.2	4.8
BRB	1992	2.3	1	4.1
BRB	1993	2	0.91	3.5
BRB	1994	1.8	0.81	3.1
BRB	1995	1.6	0.75	2.8
BRB	1996	1.6	0.72	2.7
BRB	1997	1.6	0.74	2.8
BRB	1998	1.7	0.79	2.9
BRB	1999	1.9	0.9	3.3
BRB	2000	2.4	1.1	4.1
BRB	2001	3.1	1.5	5.2
BRB	2002	3.5	1.7	6
BRB	2003	3.8	1.9	6.4
BRB	2004	4.1	2	6.9
BRB	2005	4.2	2.1	7
BRB	2006	3.8	1.9	6.5
BRB	2007	4	1.9	7
BRB	2008	4	1.7	7.1
BRB	2009	3.7	1.6	6.8
BRB	2010	3	1.3	5.5
BRB	2011	1.1	0.36	2.2
BRB	2012	0.74	0.17	1.7
BRB	2013	0.58	0.13	1.3
BRB	2014	0.42	0.1	0.96
BLR	1990	54	28	89
BLR	1991	60	30	101
BLR	1992	69	34	117
BLR	1993	80	39	136
BLR	1994	92	45	154
BLR	1995	102	51	171
BLR	1996	111	55	185
BLR	1997	116	58	195
BLR	1998	119	58	201
BLR	1999	120	58	203
BLR	2000	120	59	203
BLR	2001	118	58	199
BLR	2002	113	55	192
BLR	2003	108	52	183
BLR	2004	103	49	175
BLR	2005	106	52	178
BLR	2006	104	51	176
BLR	2007	104	51	174
BLR	2008	102	50	171
BLR	2009	100	49	168
BLR	2010	97	48	163
BLR	2011	94	46	158
BLR	2012	90	44	152
BLR	2013	86	42	144
BLR	2014	81	40	136
BEL	1990	23	9.5	41
BEL	1991	22	9.2	40
BEL	1992	21	9	39
BEL	1993	21	8.7	38
BEL	1994	20	8.5	37
BEL	1995	20	8.3	36
BEL	1996	19	8	35
BEL	1997	18	7.8	34
BEL	1998	18	7.6	33
BEL	1999	17	7.4	32
BEL	2000	17	7.2	31
BEL	2001	17	7.1	30
BEL	2002	16	6.9	29
BEL	2003	16	6.6	28
BEL	2004	15	6.4	27
BEL	2005	14	6.1	26
BEL	2006	14	5.9	25
BEL	2007	13	5.7	24
BEL	2008	13	5.5	23
BEL	2009	13	5.4	23
BEL	2010	12	5.2	22
BEL	2011	12	5	21
BEL	2012	11	4.9	21
BEL	2013	11	4.9	20
BEL	2014	11	4.7	20
BLZ	1990	57	26	98
BLZ	1991	55	24	98
BLZ	1992	53	21	99
BLZ	1993	52	19	100
BLZ	1994	53	19	104
BLZ	1995	56	21	109
BLZ	1996	63	26	117
BLZ	1997	69	30	123
BLZ	1998	73	34	128
BLZ	1999	75	35	129
BLZ	2000	75	36	127
BLZ	2001	70	34	120
BLZ	2002	62	29	108
BLZ	2003	55	24	96
BLZ	2004	48	21	85
BLZ	2005	43	19	76
BLZ	2006	39	17	71
BLZ	2007	40	18	71
BLZ	2008	41	19	71
BLZ	2009	42	21	70
BLZ	2010	42	22	70
BLZ	2011	43	22	70
BLZ	2012	44	23	71
BLZ	2013	45	23	73
BLZ	2014	47	24	77
BEN	1990	243	120	409
BEN	1991	227	113	382
BEN	1992	213	106	355
BEN	1993	198	99	331
BEN	1994	186	94	309
BEN	1995	176	89	291
BEN	1996	167	85	277
BEN	1997	161	82	266
BEN	1998	156	80	256
BEN	1999	149	77	246
BEN	2000	143	74	235
BEN	2001	136	71	222
BEN	2002	128	67	209
BEN	2003	122	64	198
BEN	2004	115	61	187
BEN	2005	111	59	178
BEN	2006	107	57	172
BEN	2007	100	53	162
BEN	2008	100	53	162
BEN	2009	100	53	161
BEN	2010	99	53	160
BEN	2011	97	52	157
BEN	2012	95	51	153
BEN	2013	93	49	150
BEN	2014	89	47	145
BMU	1990	5.9	2.5	11
BMU	1991	6.3	2.6	12
BMU	1992	6.3	2.7	12
BMU	1993	6.2	2.6	11
BMU	1994	5.8	2.4	11
BMU	1995	5.2	2.2	9.4
BMU	1996	4.6	1.9	8.3
BMU	1997	3.5	1.5	6.4
BMU	1998	2	0.86	3.7
BMU	1999	1.2	0.52	2.3
BMU	2000	1.8	0.73	3.2
BMU	2001	3	1.3	5.5
BMU	2002	4	1.7	7.4
BMU	2003	5.1	2.1	9.4
BMU	2004	6.6	2.8	12
BMU	2005	7.4	3.1	14
BMU	2006	7.4	3.1	14
BMU	2007	7	2.9	13
BMU	2008	6.5	2.7	12
BMU	2009	5.8	2.5	11
BMU	2010	4.9	2	8.9
BMU	2011	3.8	1.6	6.9
BMU	2012	2.5	1.1	4.7
BMU	2013	1.2	0.48	2.1
BMU	2014	0	NA	NA
BTN	1990	1754	820	3031
BTN	1991	1623	775	2773
BTN	1992	1489	718	2530
BTN	1993	1369	673	2303
BTN	1994	1245	622	2078
BTN	1995	1126	574	1858
BTN	1996	1012	522	1659
BTN	1997	913	474	1491
BTN	1998	822	433	1333
BTN	1999	747	394	1210
BTN	2000	699	370	1130
BTN	2001	663	350	1071
BTN	2002	623	330	1009
BTN	2003	577	305	934
BTN	2004	535	284	862
BTN	2005	491	260	794
BTN	2006	447	239	720
BTN	2007	402	213	648
BTN	2008	363	191	588
BTN	2009	326	169	534
BTN	2010	291	147	485
BTN	2011	258	124	441
BTN	2012	228	103	402
BTN	2013	202	83	373
BTN	2014	190	75	359
BOL	1990	411	213	671
BOL	1991	398	208	648
BOL	1992	382	199	623
BOL	1993	369	193	601
BOL	1994	355	186	579
BOL	1995	342	178	557
BOL	1996	329	171	539
BOL	1997	317	164	519
BOL	1998	304	158	498
BOL	1999	293	152	480
BOL	2000	284	147	464
BOL	2001	276	143	451
BOL	2002	268	139	438
BOL	2003	259	134	423
BOL	2004	251	130	409
BOL	2005	243	127	396
BOL	2006	236	123	386
BOL	2007	230	120	375
BOL	2008	224	118	364
BOL	2009	218	114	354
BOL	2010	211	110	343
BOL	2011	204	106	333
BOL	2012	198	104	322
BOL	2013	191	100	312
BOL	2014	187	98	304
BES	2010	0	NA	NA
BES	2011	6.7	2.8	12
BES	2012	0	NA	NA
BES	2013	0	NA	NA
BES	2014	0	NA	NA
BIH	1990	135	67	226
BIH	1991	126	62	211
BIH	1992	121	60	203
BIH	1993	118	58	198
BIH	1994	117	58	198
BIH	1995	120	59	202
BIH	1996	123	61	206
BIH	1997	131	65	219
BIH	1998	142	70	239
BIH	1999	150	74	251
BIH	2000	145	72	244
BIH	2001	136	67	229
BIH	2002	128	63	216
BIH	2003	124	61	208
BIH	2004	118	59	198
BIH	2005	113	56	190
BIH	2006	109	54	183
BIH	2007	105	52	176
BIH	2008	100	50	168
BIH	2009	95	47	160
BIH	2010	90	44	151
BIH	2011	84	41	140
BIH	2012	77	38	130
BIH	2013	71	35	119
BIH	2014	64	32	107
BWA	1990	706	349	1186
BWA	1991	700	369	1134
BWA	1992	707	382	1128
BWA	1993	715	395	1127
BWA	1994	723	402	1134
BWA	1995	726	407	1136
BWA	1996	726	407	1134
BWA	1997	718	403	1121
BWA	1998	707	398	1102
BWA	1999	693	389	1082
BWA	2000	673	377	1053
BWA	2001	647	359	1018
BWA	2002	620	342	978
BWA	2003	587	319	936
BWA	2004	557	300	890
BWA	2005	524	281	840
BWA	2006	489	259	790
BWA	2007	472	254	755
BWA	2008	450	240	724
BWA	2009	426	232	678
BWA	2010	402	220	639
BWA	2011	383	210	607
BWA	2012	364	201	576
BWA	2013	356	198	559
BWA	2014	354	199	554
BRA	1990	122	65	198
BRA	1991	116	61	187
BRA	1992	110	58	177
BRA	1993	104	54	169
BRA	1994	99	51	161
BRA	1995	94	48	154
BRA	1996	90	46	148
BRA	1997	86	43	142
BRA	1998	82	42	137
BRA	1999	79	39	132
BRA	2000	75	37	126
BRA	2001	72	36	121
BRA	2002	69	34	116
BRA	2003	65	32	110
BRA	2004	63	30	108
BRA	2005	61	28	105
BRA	2006	59	28	103
BRA	2007	58	27	99
BRA	2008	52	23	91
BRA	2009	58	29	98
BRA	2010	53	25	92
BRA	2011	57	28	97
BRA	2012	54	26	93
BRA	2013	55	27	94
BRA	2014	52	25	89
VGB	1990	22	9	40
VGB	1991	22	9.3	41
VGB	1992	22	9.4	41
VGB	1993	22	9.3	41
VGB	1994	22	9.1	40
VGB	1995	21	8.7	38
VGB	1996	20	8.2	36
VGB	1997	18	7.5	33
VGB	1998	16	6.7	29
VGB	1999	14	5.8	25
VGB	2000	12	4.9	22
VGB	2001	9.4	3.9	17
VGB	2002	7.3	3	13
VGB	2003	5.8	2.4	11
VGB	2004	4.6	1.9	8.5
VGB	2005	3.7	1.5	6.7
VGB	2006	3	1.3	5.5
VGB	2007	2.5	1.1	4.6
VGB	2008	2.1	0.88	3.9
VGB	2009	1.8	0.75	3.3
VGB	2010	1.6	0.67	2.9
VGB	2011	1.5	0.64	2.8
VGB	2012	1.6	0.68	3
VGB	2013	1.8	0.76	3.3
VGB	2014	2.2	0.9	3.9
BRN	1990	84	35	155
BRN	1991	84	35	155
BRN	1992	86	36	157
BRN	1993	87	36	159
BRN	1994	89	37	163
BRN	1995	92	38	168
BRN	1996	94	39	171
BRN	1997	97	41	177
BRN	1998	101	42	185
BRN	1999	104	44	190
BRN	2000	103	43	188
BRN	2001	101	42	185
BRN	2002	98	41	180
BRN	2003	93	39	170
BRN	2004	85	36	156
BRN	2005	80	34	147
BRN	2006	79	33	145
BRN	2007	79	33	145
BRN	2008	80	33	145
BRN	2009	79	33	144
BRN	2010	79	33	144
BRN	2011	79	33	144
BRN	2012	79	33	145
BRN	2013	79	33	145
BRN	2014	79	33	145
BGR	1990	49	23	85
BGR	1991	57	27	99
BGR	1992	67	33	114
BGR	1993	78	38	131
BGR	1994	87	44	144
BGR	1995	93	47	154
BGR	1996	95	48	157
BGR	1997	93	47	156
BGR	1998	91	45	152
BGR	1999	87	43	146
BGR	2000	83	40	141
BGR	2001	81	39	139
BGR	2002	80	38	137
BGR	2003	80	39	136
BGR	2004	79	38	134
BGR	2005	77	38	131
BGR	2006	73	35	125
BGR	2007	67	32	116
BGR	2008	60	27	106
BGR	2009	53	23	96
BGR	2010	47	19	88
BGR	2011	42	16	80
BGR	2012	38	15	74
BGR	2013	36	14	68
BGR	2014	33	13	62
BFA	1990	101	50	169
BFA	1991	94	47	158
BFA	1992	90	45	150
BFA	1993	87	44	145
BFA	1994	86	44	143
BFA	1995	85	43	141
BFA	1996	85	44	140
BFA	1997	85	44	140
BFA	1998	85	44	140
BFA	1999	86	45	141
BFA	2000	87	45	142
BFA	2001	88	46	144
BFA	2002	90	47	146
BFA	2003	90	47	147
BFA	2004	91	48	147
BFA	2005	90	48	145
BFA	2006	89	48	143
BFA	2007	88	48	141
BFA	2008	89	48	142
BFA	2009	90	49	144
BFA	2010	87	47	140
BFA	2011	85	46	136
BFA	2012	83	45	133
BFA	2013	81	43	129
BFA	2014	81	43	130
BDI	1990	258	138	415
BDI	1991	316	167	513
BDI	1992	379	196	623
BDI	1993	435	220	722
BDI	1994	481	242	801
BDI	1995	508	254	848
BDI	1996	512	256	854
BDI	1997	500	252	830
BDI	1998	478	243	789
BDI	1999	448	232	735
BDI	2000	415	216	677
BDI	2001	382	202	618
BDI	2002	349	186	562
BDI	2003	320	172	514
BDI	2004	296	159	474
BDI	2005	275	148	439
BDI	2006	256	139	409
BDI	2007	241	131	384
BDI	2008	229	124	364
BDI	2009	218	119	347
BDI	2010	209	114	334
BDI	2011	201	109	320
BDI	2012	197	107	315
BDI	2013	196	106	314
BDI	2014	195	105	313
CPV	1990	333	168	553
CPV	1991	331	168	549
CPV	1992	330	168	546
CPV	1993	328	167	541
CPV	1994	327	167	539
CPV	1995	324	165	536
CPV	1996	324	166	534
CPV	1997	322	164	533
CPV	1998	320	162	532
CPV	1999	318	161	528
CPV	2000	313	158	521
CPV	2001	307	156	508
CPV	2002	300	153	497
CPV	2003	296	152	487
CPV	2004	291	150	478
CPV	2005	286	147	471
CPV	2006	278	145	455
CPV	2007	269	141	437
CPV	2008	259	136	420
CPV	2009	249	132	404
CPV	2010	242	128	391
CPV	2011	238	126	385
CPV	2012	239	126	388
CPV	2013	247	129	401
CPV	2014	236	124	384
KHM	1990	1667	1057	2412
KHM	1991	1667	1093	2358
KHM	1992	1667	1128	2308
KHM	1993	1667	1162	2261
KHM	1994	1667	1194	2218
KHM	1995	1667	1224	2177
KHM	1996	1667	1253	2139
KHM	1997	1667	1281	2103
KHM	1998	1667	1307	2070
KHM	1999	1651	1316	2023
KHM	2000	1619	1307	1962
KHM	2001	1571	1283	1888
KHM	2002	1511	1244	1803
KHM	2003	1411	1165	1680
KHM	2004	1318	1092	1565
KHM	2005	1231	1023	1458
KHM	2006	1150	958	1359
KHM	2007	1074	897	1266
KHM	2008	1003	840	1179
KHM	2009	937	787	1099
KHM	2010	875	737	1024
KHM	2011	817	690	954
KHM	2012	764	645	892
KHM	2013	715	604	834
KHM	2014	668	565	780
CMR	1990	153	83	244
CMR	1991	181	97	291
CMR	1992	213	111	348
CMR	1993	248	125	412
CMR	1994	283	139	478
CMR	1995	318	153	541
CMR	1996	352	168	601
CMR	1997	383	183	657
CMR	1998	410	194	703
CMR	1999	431	206	736
CMR	2000	442	215	749
CMR	2001	443	220	743
CMR	2002	440	222	730
CMR	2003	431	222	709
CMR	2004	417	219	679
CMR	2005	401	215	644
CMR	2006	383	207	613
CMR	2007	366	200	581
CMR	2008	348	192	548
CMR	2009	350	191	556
CMR	2010	332	182	526
CMR	2011	310	171	488
CMR	2012	302	167	477
CMR	2013	291	161	461
CMR	2014	266	147	421
CAN	1990	11	4.5	19
CAN	1991	11	4.5	19
CAN	1992	10	4.4	19
CAN	1993	10	4.3	18
CAN	1994	10	4.2	18
CAN	1995	9.7	4.1	18
CAN	1996	9.5	4	17
CAN	1997	9.2	3.9	17
CAN	1998	8.9	3.8	16
CAN	1999	8.6	3.7	16
CAN	2000	8.3	3.5	15
CAN	2001	7.9	3.4	14
CAN	2002	7.6	3.2	14
CAN	2003	7.4	3.1	13
CAN	2004	7.2	3.1	13
CAN	2005	6.9	3	13
CAN	2006	6.7	2.9	12
CAN	2007	6.6	2.8	12
CAN	2008	6.4	2.7	12
CAN	2009	6.4	2.7	12
CAN	2010	6.3	2.7	11
CAN	2011	6.3	2.7	11
CAN	2012	6.3	2.7	11
CAN	2013	6.4	2.7	12
CAN	2014	6.5	2.8	12
CYM	1990	15	6.4	28
CYM	1991	14	5.7	25
CYM	1992	12	5.1	22
CYM	1993	11	4.6	20
CYM	1994	9.8	4.1	18
CYM	1995	8.9	3.7	16
CYM	1996	8	3.4	15
CYM	1997	7.4	3.1	13
CYM	1998	6.9	2.9	13
CYM	1999	6.5	2.7	12
CYM	2000	5.8	2.4	11
CYM	2001	5.1	2.2	9.4
CYM	2002	4.5	1.9	8.3
CYM	2003	3.3	1.4	6.1
CYM	2004	1.8	0.74	3.2
CYM	2005	0.95	0.4	1.7
CYM	2006	1.5	0.65	2.8
CYM	2007	2.8	1.2	5.1
CYM	2008	3.9	1.6	7.1
CYM	2009	4.8	2	8.7
CYM	2010	5.8	2.4	11
CYM	2011	6.7	2.8	12
CYM	2012	7.5	3.1	14
CYM	2013	7.2	3.2	13
CYM	2014	8.7	3.7	16
CAF	1990	1348	610	2369
CAF	1991	1349	618	2356
CAF	1992	1355	621	2364
CAF	1993	1359	620	2377
CAF	1994	1353	616	2371
CAF	1995	1338	608	2347
CAF	1996	1302	588	2292
CAF	1997	1263	571	2221
CAF	1998	1220	550	2150
CAF	1999	1172	529	2063
CAF	2000	1115	506	1958
CAF	2001	1061	483	1860
CAF	2002	1000	459	1745
CAF	2003	932	433	1617
CAF	2004	860	404	1484
CAF	2005	792	382	1347
CAF	2006	727	357	1226
CAF	2007	666	335	1107
CAF	2008	607	312	999
CAF	2009	554	291	901
CAF	2010	508	270	820
CAF	2011	470	256	749
CAF	2012	437	241	692
CAF	2013	412	230	647
CAF	2014	435	241	683
TCD	1990	152	81	244
TCD	1991	164	87	265
TCD	1992	177	93	287
TCD	1993	189	98	309
TCD	1994	200	103	328
TCD	1995	209	107	345
TCD	1996	217	111	358
TCD	1997	223	114	368
TCD	1998	226	116	372
TCD	1999	227	117	373
TCD	2000	226	116	371
TCD	2001	223	117	364
TCD	2002	219	116	356
TCD	2003	217	114	351
TCD	2004	215	113	349
TCD	2005	214	113	346
TCD	2006	212	113	342
TCD	2007	210	113	337
TCD	2008	209	113	334
TCD	2009	208	113	331
TCD	2010	205	112	327
TCD	2011	203	111	323
TCD	2012	200	110	318
TCD	2013	197	108	312
TCD	2014	209	115	331
CHL	1990	66	28	120
CHL	1991	61	25	110
CHL	1992	56	24	102
CHL	1993	51	22	94
CHL	1994	47	20	86
CHL	1995	44	18	79
CHL	1996	40	17	73
CHL	1997	37	16	68
CHL	1998	35	15	63
CHL	1999	32	14	58
CHL	2000	30	13	54
CHL	2001	27	12	49
CHL	2002	25	11	46
CHL	2003	24	10	43
CHL	2004	23	9.6	41
CHL	2005	22	9.2	40
CHL	2006	21	9	39
CHL	2007	21	8.9	38
CHL	2008	21	8.7	38
CHL	2009	20	8.6	37
CHL	2010	20	8.5	36
CHL	2011	20	8.5	36
CHL	2012	20	8.4	36
CHL	2013	20	8.4	36
CHL	2014	20	8.4	36
CHN	1990	215	201	230
CHN	1991	212	197	228
CHN	1992	208	192	225
CHN	1993	204	187	222
CHN	1994	200	182	219
CHN	1995	195	176	216
CHN	1996	191	171	212
CHN	1997	186	165	208
CHN	1998	181	159	204
CHN	1999	176	153	200
CHN	2000	170	146	196
CHN	2001	165	142	189
CHN	2002	159	137	182
CHN	2003	153	132	175
CHN	2004	146	127	168
CHN	2005	140	121	160
CHN	2006	133	115	152
CHN	2007	126	110	144
CHN	2008	119	104	136
CHN	2009	112	97	128
CHN	2010	108	94	123
CHN	2011	104	91	119
CHN	2012	99	86	113
CHN	2013	94	82	107
CHN	2014	89	78	102
HKG	1990	162	68	297
HKG	1991	162	68	297
HKG	1992	161	68	295
HKG	1993	160	67	293
HKG	1994	159	66	291
HKG	1995	157	66	286
HKG	1996	154	64	283
HKG	1997	152	63	278
HKG	1998	149	62	272
HKG	1999	146	61	267
HKG	2000	141	59	259
HKG	2001	136	57	250
HKG	2002	132	55	242
HKG	2003	128	54	235
HKG	2004	125	53	229
HKG	2005	122	51	223
HKG	2006	119	50	217
HKG	2007	115	48	211
HKG	2008	112	47	205
HKG	2009	109	46	199
HKG	2010	106	45	193
HKG	2011	103	43	188
HKG	2012	100	42	183
HKG	2013	97	41	178
HKG	2014	95	40	174
MAC	1990	112	47	204
MAC	1991	125	52	228
MAC	1992	136	57	250
MAC	1993	147	62	268
MAC	1994	154	65	283
MAC	1995	161	68	295
MAC	1996	166	70	303
MAC	1997	169	71	309
MAC	1998	170	71	311
MAC	1999	170	71	309
MAC	2000	161	68	294
MAC	2001	147	61	269
MAC	2002	136	57	250
MAC	2003	129	54	237
MAC	2004	124	52	227
MAC	2005	119	50	217
MAC	2006	115	49	210
MAC	2007	112	47	205
MAC	2008	110	46	200
MAC	2009	108	45	197
MAC	2010	106	45	194
MAC	2011	105	44	192
MAC	2012	104	44	191
MAC	2013	104	44	190
MAC	2014	105	44	191
COL	1990	82	42	136
COL	1991	83	43	136
COL	1992	84	44	136
COL	1993	83	44	135
COL	1994	83	44	133
COL	1995	81	43	131
COL	1996	79	42	128
COL	1997	76	41	123
COL	1998	73	39	118
COL	1999	71	38	114
COL	2000	68	36	109
COL	2001	65	34	105
COL	2002	62	32	101
COL	2003	60	31	98
COL	2004	59	31	96
COL	2005	58	30	94
COL	2006	56	29	92
COL	2007	54	28	89
COL	2008	51	27	84
COL	2009	48	25	79
COL	2010	46	24	75
COL	2011	44	22	72
COL	2012	42	21	69
COL	2013	39	20	66
COL	2014	39	20	64
COM	1990	94	49	153
COM	1991	90	47	147
COM	1992	85	44	139
COM	1993	82	43	135
COM	1994	79	41	130
COM	1995	76	40	125
COM	1996	73	38	120
COM	1997	70	36	115
COM	1998	67	35	110
COM	1999	66	34	107
COM	2000	65	34	107
COM	2001	66	34	108
COM	2002	67	35	109
COM	2003	66	34	109
COM	2004	66	34	108
COM	2005	66	34	109
COM	2006	64	33	105
COM	2007	63	33	103
COM	2008	61	32	101
COM	2009	59	31	98
COM	2010	59	31	97
COM	2011	61	31	101
COM	2012	60	31	98
COM	2013	60	31	97
COM	2014	60	31	98
COG	1990	281	126	496
COG	1991	273	132	465
COG	1992	266	135	441
COG	1993	263	140	425
COG	1994	264	144	419
COG	1995	270	151	424
COG	1996	284	159	444
COG	1997	301	170	470
COG	1998	320	180	499
COG	1999	343	193	536
COG	2000	366	205	574
COG	2001	387	216	607
COG	2002	410	228	646
COG	2003	436	243	684
COG	2004	459	256	720
COG	2005	475	266	743
COG	2006	478	267	748
COG	2007	476	267	745
COG	2008	468	261	735
COG	2009	458	254	721
COG	2010	453	250	715
COG	2011	452	249	714
COG	2012	454	250	717
COG	2013	460	253	728
COG	2014	461	255	728
COK	1990	13	3.8	26
COK	1991	20	8.1	36
COK	1992	76	39	126
COK	1993	58	30	95
COK	1994	42	22	68
COK	1995	14	4.2	29
COK	1996	20	8.4	37
COK	1997	15	5.6	30
COK	1998	10	3	21
COK	1999	39	19	64
COK	2000	7.4	2.5	15
COK	2001	23	12	38
COK	2002	7.4	2.7	15
COK	2003	6.3	1.9	13
COK	2004	7.2	2.6	14
COK	2005	7	2.5	14
COK	2006	6.9	2.5	14
COK	2007	14	7.2	23
COK	2008	21	11	34
COK	2009	20	11	33
COK	2010	6.9	2.1	15
COK	2011	6.2	1.8	13
COK	2012	6.2	1.8	13
COK	2013	17	8.6	28
COK	2014	18	9.4	31
CRI	1990	67	31	118
CRI	1991	60	29	103
CRI	1992	54	27	90
CRI	1993	48	25	79
CRI	1994	43	23	69
CRI	1995	38	20	62
CRI	1996	34	17	56
CRI	1997	30	14	51
CRI	1998	27	12	48
CRI	1999	24	9.6	46
CRI	2000	23	9.1	44
CRI	2001	23	9.7	43
CRI	2002	23	10	41
CRI	2003	22	10	40
CRI	2004	22	10	38
CRI	2005	21	10	36
CRI	2006	20	9.6	34
CRI	2007	19	9	33
CRI	2008	18	8.4	31
CRI	2009	17	7.9	29
CRI	2010	16	7.4	28
CRI	2011	15	7.1	27
CRI	2012	15	6.7	26
CRI	2013	14	6.4	25
CRI	2014	14	6.2	24
CIV	1990	428	213	717
CIV	1991	463	230	775
CIV	1992	503	250	842
CIV	1993	543	270	909
CIV	1994	575	287	962
CIV	1995	598	298	999
CIV	1996	604	301	1010
CIV	1997	602	301	1005
CIV	1998	588	295	980
CIV	1999	571	288	949
CIV	2000	545	277	902
CIV	2001	514	264	846
CIV	2002	481	249	789
CIV	2003	444	234	722
CIV	2004	408	217	657
CIV	2005	373	202	596
CIV	2006	342	186	543
CIV	2007	314	173	496
CIV	2008	290	160	457
CIV	2009	274	151	431
CIV	2010	264	144	418
CIV	2011	242	133	383
CIV	2012	227	124	361
CIV	2013	219	119	351
CIV	2014	215	117	343
HRV	1990	72	30	132
HRV	1991	73	30	133
HRV	1992	72	30	132
HRV	1993	72	30	131
HRV	1994	71	30	129
HRV	1995	69	29	127
HRV	1996	68	28	124
HRV	1997	65	27	120
HRV	1998	63	26	115
HRV	1999	60	25	109
HRV	2000	56	23	102
HRV	2001	51	22	94
HRV	2002	47	20	86
HRV	2003	44	18	80
HRV	2004	41	17	74
HRV	2005	38	16	69
HRV	2006	35	15	64
HRV	2007	32	13	59
HRV	2008	30	12	54
HRV	2009	27	11	50
HRV	2010	25	10	45
HRV	2011	22	9.3	41
HRV	2012	20	8.3	37
HRV	2013	18	7.5	33
HRV	2014	16	6.6	29
CUB	1990	57	26	101
CUB	1991	51	24	87
CUB	1992	45	23	75
CUB	1993	40	21	65
CUB	1994	35	18	56
CUB	1995	30	16	50
CUB	1996	27	14	44
CUB	1997	23	11	40
CUB	1998	21	10	37
CUB	1999	19	9.1	34
CUB	2000	18	8.4	31
CUB	2001	17	8.3	29
CUB	2002	16	7.9	27
CUB	2003	15	7.3	25
CUB	2004	14	6.8	24
CUB	2005	13	6.6	23
CUB	2006	13	6.4	22
CUB	2007	13	6.4	22
CUB	2008	13	6.5	22
CUB	2009	14	6.7	23
CUB	2010	14	6.9	23
CUB	2011	13	6.9	22
CUB	2012	13	6.7	21
CUB	2013	13	6.5	21
CUB	2014	13	6.6	21
CUW	2010	3.9	1.9	6.7
CUW	2011	0.35	0.08	0.82
CUW	2012	0.34	0.08	0.8
CUW	2013	1.9	0.8	3.5
CUW	2014	1.7	0.37	3.9
CYP	1990	6.6	2.8	12
CYP	1991	6.7	2.8	12
CYP	1992	6.7	2.8	12
CYP	1993	6.7	2.8	12
CYP	1994	6.7	2.8	12
CYP	1995	6.6	2.7	12
CYP	1996	6.4	2.7	12
CYP	1997	6.3	2.6	11
CYP	1998	6.1	2.5	11
CYP	1999	5.8	2.4	11
CYP	2000	5.5	2.3	10
CYP	2001	5.2	2.2	9.4
CYP	2002	4.9	2	9
CYP	2003	4.8	2	8.8
CYP	2004	4.8	2	8.7
CYP	2005	4.9	2	8.9
CYP	2006	5.3	2.2	9.6
CYP	2007	5.8	2.4	11
CYP	2008	6.1	2.6	11
CYP	2009	6.4	2.7	12
CYP	2010	6.6	2.8	12
CYP	2011	6.7	2.8	12
CYP	2012	6.8	2.9	13
CYP	2013	6.8	2.9	13
CYP	2014	6.8	2.8	12
CZE	1990	28	12	51
CZE	1991	28	12	52
CZE	1992	28	12	52
CZE	1993	28	12	52
CZE	1994	28	12	51
CZE	1995	27	11	50
CZE	1996	27	11	48
CZE	1997	26	11	47
CZE	1998	24	10	44
CZE	1999	23	9.5	42
CZE	2000	21	8.9	39
CZE	2001	19	8.1	35
CZE	2002	18	7.4	32
CZE	2003	16	6.8	30
CZE	2004	15	6.3	27
CZE	2005	14	5.8	25
CZE	2006	13	5.3	23
CZE	2007	12	4.9	21
CZE	2008	11	4.5	19
CZE	2009	9.8	4.1	18
CZE	2010	8.9	3.7	16
CZE	2011	8.1	3.4	15
CZE	2012	7.3	3.1	13
CZE	2013	6.6	2.8	12
CZE	2014	5.9	2.5	11
PRK	1990	480	130	1051
PRK	1991	479	130	1049
PRK	1992	478	130	1048
PRK	1993	478	130	1048
PRK	1994	479	130	1048
PRK	1995	479	130	1049
PRK	1996	479	130	1049
PRK	1997	479	130	1049
PRK	1998	479	130	1049
PRK	1999	479	130	1049
PRK	2000	479	130	1049
PRK	2001	479	130	1049
PRK	2002	479	130	1049
PRK	2003	479	130	1049
PRK	2004	479	130	1049
PRK	2005	479	130	1049
PRK	2006	479	130	1049
PRK	2007	480	130	1051
PRK	2008	482	131	1056
PRK	2009	487	132	1066
PRK	2010	495	134	1084
PRK	2011	507	138	1110
PRK	2012	521	142	1141
PRK	2013	536	146	1175
PRK	2014	552	150	1210
COD	1990	596	290	1010
COD	1991	586	290	984
COD	1992	576	287	964
COD	1993	567	285	944
COD	1994	561	285	929
COD	1995	554	282	916
COD	1996	550	282	904
COD	1997	545	281	894
COD	1998	540	281	884
COD	1999	537	280	875
COD	2000	529	278	860
COD	2001	521	276	842
COD	2002	514	275	827
COD	2003	510	272	821
COD	2004	505	272	810
COD	2005	502	271	802
COD	2006	501	269	802
COD	2007	500	269	799
COD	2008	501	271	800
COD	2009	504	272	805
COD	2010	507	273	813
COD	2011	512	275	821
COD	2012	518	277	834
COD	2013	524	279	843
COD	2014	532	282	859
DNK	1990	8.6	3.6	16
DNK	1991	10	4.2	18
DNK	1992	11	4.7	20
DNK	1993	12	5.1	22
DNK	1994	13	5.5	24
DNK	1995	14	5.8	25
DNK	1996	14	6.1	26
DNK	1997	15	6.2	27
DNK	1998	15	6.3	27
DNK	1999	15	6.2	27
DNK	2000	14	6	26
DNK	2001	13	5.7	24
DNK	2002	12	5.2	23
DNK	2003	12	4.9	21
DNK	2004	11	4.4	19
DNK	2005	9.8	4.1	18
DNK	2006	9.3	3.9	17
DNK	2007	9	3.8	17
DNK	2008	8.8	3.7	16
DNK	2009	8.4	3.6	15
DNK	2010	8.4	3.5	15
DNK	2011	8.4	3.5	15
DNK	2012	8.5	3.6	15
DNK	2013	8.7	3.7	16
DNK	2014	8.9	3.7	16
DJI	1990	1000	515	1640
DJI	1991	921	469	1521
DJI	1992	858	420	1448
DJI	1993	816	383	1407
DJI	1994	782	354	1374
DJI	1995	750	327	1344
DJI	1996	729	311	1320
DJI	1997	717	304	1300
DJI	1998	711	305	1285
DJI	1999	711	310	1273
DJI	2000	731	335	1277
DJI	2001	758	367	1289
DJI	2002	786	394	1311
DJI	2003	813	417	1336
DJI	2004	846	445	1372
DJI	2005	868	460	1401
DJI	2006	872	462	1408
DJI	2007	860	453	1396
DJI	2008	879	462	1427
DJI	2009	891	467	1450
DJI	2010	891	471	1442
DJI	2011	905	481	1459
DJI	2012	929	496	1496
DJI	2013	961	511	1550
DJI	2014	996	530	1605
DMA	1990	22	9.3	41
DMA	1991	36	19	59
DMA	1992	33	17	54
DMA	1993	12	3.7	26
DMA	1994	31	16	50
DMA	1995	16	6.7	30
DMA	1996	26	14	43
DMA	1997	12	4.9	23
DMA	1998	11	5	19
DMA	1999	8.7	3.9	15
DMA	2000	5.7	1.7	12
DMA	2001	8.4	3.5	15
DMA	2002	9.4	3.9	17
DMA	2003	12	4.9	22
DMA	2004	11	3.3	24
DMA	2005	27	14	45
DMA	2006	59	30	98
DMA	2007	19	8	35
DMA	2008	35	18	57
DMA	2009	17	7.3	32
DMA	2010	18	8	31
DMA	2011	13	5.4	24
DMA	2012	19	10	31
DMA	2013	6.8	3.2	12
DMA	2014	1	0.48	1.7
DOM	1990	321	148	560
DOM	1991	294	142	500
DOM	1992	269	134	449
DOM	1993	245	126	403
DOM	1994	225	119	365
DOM	1995	206	109	333
DOM	1996	190	101	306
DOM	1997	177	95	285
DOM	1998	167	89	270
DOM	1999	158	85	255
DOM	2000	152	81	245
DOM	2001	147	78	237
DOM	2002	142	76	229
DOM	2003	137	73	221
DOM	2004	132	71	213
DOM	2005	127	68	206
DOM	2006	123	66	197
DOM	2007	117	62	188
DOM	2008	111	59	179
DOM	2009	106	56	170
DOM	2010	100	53	162
DOM	2011	94	49	152
DOM	2012	86	45	140
DOM	2013	77	41	125
DOM	2014	73	39	117
ECU	1990	225	114	373
ECU	1991	224	114	372
ECU	1992	223	113	369
ECU	1993	219	111	362
ECU	1994	213	109	353
ECU	1995	207	105	342
ECU	1996	200	102	331
ECU	1997	191	97	316
ECU	1998	181	92	299
ECU	1999	170	87	281
ECU	2000	159	81	262
ECU	2001	146	74	241
ECU	2002	135	69	223
ECU	2003	127	65	209
ECU	2004	119	61	197
ECU	2005	113	58	187
ECU	2006	108	55	178
ECU	2007	103	52	170
ECU	2008	99	51	164
ECU	2009	96	49	159
ECU	2010	95	48	157
ECU	2011	92	47	152
ECU	2012	92	47	152
ECU	2013	84	44	139
ECU	2014	78	40	127
EGY	1990	82	38	143
EGY	1991	77	37	131
EGY	1992	71	35	120
EGY	1993	66	34	110
EGY	1994	62	32	101
EGY	1995	57	30	93
EGY	1996	53	28	85
EGY	1997	49	26	79
EGY	1998	45	23	73
EGY	1999	41	21	68
EGY	2000	39	20	65
EGY	2001	38	19	63
EGY	2002	37	19	61
EGY	2003	36	18	58
EGY	2004	34	18	57
EGY	2005	33	17	55
EGY	2006	32	17	53
EGY	2007	31	16	51
EGY	2008	30	16	50
EGY	2009	30	15	48
EGY	2010	29	15	47
EGY	2011	29	15	46
EGY	2012	28	15	46
EGY	2013	28	15	46
EGY	2014	26	13	42
SLV	1990	62	22	122
SLV	1991	70	28	129
SLV	1992	74	32	132
SLV	1993	75	34	131
SLV	1994	73	33	126
SLV	1995	68	31	118
SLV	1996	60	26	106
SLV	1997	51	22	92
SLV	1998	45	20	80
SLV	1999	38	17	69
SLV	2000	33	13	61
SLV	2001	30	11	58
SLV	2002	31	12	58
SLV	2003	33	14	61
SLV	2004	36	16	64
SLV	2005	38	17	67
SLV	2006	38	17	67
SLV	2007	37	17	67
SLV	2008	36	15	66
SLV	2009	36	14	67
SLV	2010	37	15	69
SLV	2011	39	16	73
SLV	2012	43	18	79
SLV	2013	47	20	85
SLV	2014	49	21	90
GNQ	1990	107	45	196
GNQ	1991	107	45	195
GNQ	1992	106	45	194
GNQ	1993	106	45	194
GNQ	1994	107	46	194
GNQ	1995	107	46	195
GNQ	1996	108	47	195
GNQ	1997	108	47	195
GNQ	1998	110	48	196
GNQ	1999	110	48	196
GNQ	2000	110	49	195
GNQ	2001	109	49	192
GNQ	2002	108	50	189
GNQ	2003	107	50	185
GNQ	2004	105	50	181
GNQ	2005	104	50	178
GNQ	2006	104	50	177
GNQ	2007	105	51	178
GNQ	2008	107	52	180
GNQ	2009	110	54	185
GNQ	2010	114	56	191
GNQ	2011	119	58	200
GNQ	2012	125	62	210
GNQ	2013	132	65	222
GNQ	2014	140	69	236
ERI	1990	311	160	511
ERI	1991	298	154	488
ERI	1992	285	148	468
ERI	1993	274	143	448
ERI	1994	264	138	430
ERI	1995	254	133	413
ERI	1996	245	129	397
ERI	1997	237	125	384
ERI	1998	231	122	374
ERI	1999	227	121	367
ERI	2000	223	118	360
ERI	2001	220	116	355
ERI	2002	218	115	354
ERI	2003	256	135	414
ERI	2004	226	119	366
ERI	2005	188	99	306
ERI	2006	158	83	257
ERI	2007	189	99	307
ERI	2008	152	79	247
ERI	2009	147	77	240
ERI	2010	144	75	235
ERI	2011	151	78	247
ERI	2012	165	85	273
ERI	2013	150	76	247
ERI	2014	123	63	203
EST	1990	30	13	56
EST	1991	40	17	73
EST	1992	49	20	89
EST	1993	56	24	103
EST	1994	63	26	115
EST	1995	69	29	126
EST	1996	73	31	133
EST	1997	76	32	139
EST	1998	78	33	143
EST	1999	79	33	144
EST	2000	77	32	140
EST	2001	72	31	131
EST	2002	68	29	123
EST	2003	63	27	115
EST	2004	57	24	104
EST	2005	51	22	93
EST	2006	47	20	84
EST	2007	42	18	76
EST	2008	39	17	70
EST	2009	36	16	65
EST	2010	33	14	59
EST	2011	30	13	53
EST	2012	27	12	48
EST	2013	26	11	46
EST	2014	25	11	44
ETH	1990	426	285	594
ETH	1991	446	305	614
ETH	1992	462	320	630
ETH	1993	470	329	637
ETH	1994	479	338	645
ETH	1995	480	342	642
ETH	1996	477	342	633
ETH	1997	472	341	624
ETH	1998	464	338	608
ETH	1999	446	328	583
ETH	2000	429	318	556
ETH	2001	408	304	526
ETH	2002	390	292	502
ETH	2003	370	278	474
ETH	2004	350	264	448
ETH	2005	331	250	422
ETH	2006	314	237	401
ETH	2007	296	227	374
ETH	2008	280	218	350
ETH	2009	264	208	326
ETH	2010	250	199	307
ETH	2011	237	191	288
ETH	2012	224	180	272
ETH	2013	211	170	257
ETH	2014	200	161	243
FJI	1990	165	82	275
FJI	1991	157	79	263
FJI	1992	151	75	253
FJI	1993	145	72	241
FJI	1994	138	69	231
FJI	1995	132	66	221
FJI	1996	126	63	211
FJI	1997	120	60	201
FJI	1998	114	57	191
FJI	1999	109	54	181
FJI	2000	103	51	172
FJI	2001	98	49	163
FJI	2002	92	46	154
FJI	2003	88	44	146
FJI	2004	85	43	143
FJI	2005	85	42	142
FJI	2006	84	41	142
FJI	2007	86	42	145
FJI	2008	87	43	147
FJI	2009	88	44	147
FJI	2010	89	45	148
FJI	2011	90	46	149
FJI	2012	91	47	150
FJI	2013	93	48	151
FJI	2014	110	57	179
FIN	1990	22	9.2	40
FIN	1991	21	8.9	38
FIN	1992	20	8.5	37
FIN	1993	19	8.1	36
FIN	1994	19	7.8	34
FIN	1995	18	7.6	33
FIN	1996	17	7.3	32
FIN	1997	17	7.1	31
FIN	1998	16	6.9	30
FIN	1999	16	6.6	29
FIN	2000	15	6.2	27
FIN	2001	13	5.6	24
FIN	2002	12	5.1	22
FIN	2003	11	4.7	20
FIN	2004	10	4.2	18
FIN	2005	9.4	4	17
FIN	2006	9	3.8	16
FIN	2007	8.8	3.7	16
FIN	2008	8.5	3.6	16
FIN	2009	8.3	3.5	15
FIN	2010	8	3.4	15
FIN	2011	7.8	3.3	14
FIN	2012	7.6	3.2	14
FIN	2013	7.3	3.1	13
FIN	2014	7.1	3	13
FRA	1990	28	13	48
FRA	1991	27	13	46
FRA	1992	26	12	45
FRA	1993	25	12	43
FRA	1994	24	11	42
FRA	1995	23	11	40
FRA	1996	22	10	38
FRA	1997	21	9.8	35
FRA	1998	19	8.9	33
FRA	1999	18	8.4	31
FRA	2000	17	7.9	29
FRA	2001	16	7.6	28
FRA	2002	15	7.3	27
FRA	2003	15	7.1	26
FRA	2004	15	7	26
FRA	2005	15	6.9	25
FRA	2006	14	6.7	24
FRA	2007	14	6.5	24
FRA	2008	13	6.1	22
FRA	2009	13	5.9	22
FRA	2010	12	5.8	21
FRA	2011	12	5.7	21
FRA	2012	12	5.6	20
FRA	2013	12	5.5	20
FRA	2014	12	5.5	20
PYF	1990	40	17	74
PYF	1991	47	20	86
PYF	1992	52	22	95
PYF	1993	56	24	102
PYF	1994	59	24	107
PYF	1995	60	25	110
PYF	1996	60	25	110
PYF	1997	59	25	107
PYF	1998	55	23	101
PYF	1999	52	22	96
PYF	2000	48	20	88
PYF	2001	44	18	80
PYF	2002	40	17	73
PYF	2003	38	16	69
PYF	2004	36	15	65
PYF	2005	34	14	63
PYF	2006	33	14	60
PYF	2007	32	13	59
PYF	2008	31	13	58
PYF	2009	31	13	56
PYF	2010	30	13	54
PYF	2011	29	12	53
PYF	2012	29	12	53
PYF	2013	28	12	52
PYF	2014	28	12	51
GAB	1990	406	211	664
GAB	1991	418	217	684
GAB	1992	428	222	701
GAB	1993	442	230	723
GAB	1994	464	239	762
GAB	1995	500	258	819
GAB	1996	547	281	900
GAB	1997	603	309	993
GAB	1998	658	336	1087
GAB	1999	715	364	1180
GAB	2000	764	390	1259
GAB	2001	803	412	1321
GAB	2002	829	425	1363
GAB	2003	841	435	1378
GAB	2004	844	439	1377
GAB	2005	829	435	1346
GAB	2006	795	423	1279
GAB	2007	748	403	1197
GAB	2008	709	382	1134
GAB	2009	680	369	1083
GAB	2010	654	355	1041
GAB	2011	625	338	997
GAB	2012	595	313	966
GAB	2013	570	287	947
GAB	2014	615	309	1025
GMB	1990	105	79	136
GMB	1991	106	79	137
GMB	1992	108	81	138
GMB	1993	110	82	141
GMB	1994	113	84	145
GMB	1995	118	89	152
GMB	1996	124	93	159
GMB	1997	131	99	168
GMB	1998	137	103	174
GMB	1999	141	107	180
GMB	2000	143	108	183
GMB	2001	144	109	184
GMB	2002	145	109	185
GMB	2003	144	109	184
GMB	2004	143	108	182
GMB	2005	141	107	179
GMB	2006	139	106	177
GMB	2007	136	103	172
GMB	2008	132	101	168
GMB	2009	130	99	165
GMB	2010	128	97	163
GMB	2011	128	97	164
GMB	2012	128	97	163
GMB	2013	127	96	162
GMB	2014	126	95	160
GEO	1990	671	302	1184
GEO	1991	637	294	1109
GEO	1992	607	288	1043
GEO	1993	580	281	986
GEO	1994	560	275	942
GEO	1995	542	272	904
GEO	1996	531	269	880
GEO	1997	520	266	858
GEO	1998	511	264	837
GEO	1999	497	257	814
GEO	2000	480	249	785
GEO	2001	457	238	746
GEO	2002	424	221	692
GEO	2003	382	200	620
GEO	2004	337	179	546
GEO	2005	294	155	476
GEO	2006	255	133	415
GEO	2007	221	111	367
GEO	2008	196	95	334
GEO	2009	180	84	311
GEO	2010	168	77	295
GEO	2011	161	73	283
GEO	2012	158	73	275
GEO	2013	159	76	271
GEO	2014	145	70	248
DEU	1990	27	11	49
DEU	1991	26	11	48
DEU	1992	25	11	46
DEU	1993	24	10	44
DEU	1994	23	9.9	43
DEU	1995	22	9.4	41
DEU	1996	21	8.9	39
DEU	1997	20	8.3	36
DEU	1998	18	7.7	33
DEU	1999	17	7.1	31
DEU	2000	16	6.6	29
DEU	2001	14	6	26
DEU	2002	13	5.5	24
DEU	2003	12	5	22
DEU	2004	11	4.6	20
DEU	2005	9.9	4.2	18
DEU	2006	9.1	3.8	17
DEU	2007	8.5	3.6	15
DEU	2008	8	3.4	15
DEU	2009	7.6	3.2	14
DEU	2010	7.4	3.1	13
DEU	2011	7.3	3.1	13
DEU	2012	7.3	3.1	13
DEU	2013	7.5	3.2	14
DEU	2014	7.8	3.3	14
GHA	1990	453	130	973
GHA	1991	450	137	945
GHA	1992	448	141	926
GHA	1993	443	147	897
GHA	1994	439	150	879
GHA	1995	431	149	860
GHA	1996	426	151	841
GHA	1997	424	152	832
GHA	1998	423	153	827
GHA	1999	419	152	819
GHA	2000	417	151	815
GHA	2001	416	152	810
GHA	2002	411	151	798
GHA	2003	407	151	788
GHA	2004	401	149	775
GHA	2005	395	147	762
GHA	2006	389	147	746
GHA	2007	381	145	729
GHA	2008	370	140	710
GHA	2009	335	130	634
GHA	2010	312	121	591
GHA	2011	310	122	585
GHA	2012	302	118	571
GHA	2013	290	113	548
GHA	2014	282	111	530
GRC	1990	12	5	22
GRC	1991	12	5.1	23
GRC	1992	13	5.3	23
GRC	1993	13	5.4	24
GRC	1994	13	5.5	24
GRC	1995	13	5.4	23
GRC	1996	13	5.3	23
GRC	1997	12	5.1	22
GRC	1998	11	4.8	21
GRC	1999	11	4.6	20
GRC	2000	10	4.3	19
GRC	2001	9.4	4	17
GRC	2002	8.8	3.7	16
GRC	2003	8.5	3.6	16
GRC	2004	8.3	3.5	15
GRC	2005	8.1	3.4	15
GRC	2006	7.9	3.3	14
GRC	2007	7.7	3.2	14
GRC	2008	7.5	3.2	14
GRC	2009	7.2	3	13
GRC	2010	7	3	13
GRC	2011	6.7	2.9	12
GRC	2012	6.5	2.8	12
GRC	2013	6.3	2.7	11
GRC	2014	6	2.6	11
GRL	1990	247	104	451
GRL	1991	247	103	452
GRL	1992	247	103	451
GRL	1993	247	103	452
GRL	1994	247	103	451
GRL	1995	247	103	452
GRL	1996	247	104	451
GRL	1997	247	103	451
GRL	1998	246	103	451
GRL	1999	247	104	451
GRL	2000	248	104	454
GRL	2001	248	103	454
GRL	2002	248	104	453
GRL	2003	246	103	451
GRL	2004	243	102	445
GRL	2005	242	101	443
GRL	2006	242	101	444
GRL	2007	244	102	446
GRL	2008	244	102	447
GRL	2009	245	102	450
GRL	2010	247	104	452
GRL	2011	248	103	453
GRL	2012	249	104	456
GRL	2013	251	105	459
GRL	2014	253	105	464
GRD	1990	1.3	0.67	2.2
GRD	1991	2.4	1.2	3.9
GRD	1992	3.2	1.6	5.3
GRD	1993	3.8	1.9	6.4
GRD	1994	4.3	2.2	7.1
GRD	1995	4.6	2.3	7.6
GRD	1996	4.7	2.4	7.9
GRD	1997	4.6	2.3	7.6
GRD	1998	4.2	2.1	7
GRD	1999	3.9	2	6.5
GRD	2000	3.5	1.8	5.9
GRD	2001	3	1.5	5
GRD	2002	2.8	1.4	4.7
GRD	2003	3.2	1.6	5.3
GRD	2004	3.8	1.9	6.4
GRD	2005	4.5	2.2	7.4
GRD	2006	5.3	2.7	8.8
GRD	2007	6.2	3.1	10
GRD	2008	6.3	3.2	10
GRD	2009	5.4	2.8	8.8
GRD	2010	4.8	2.5	7.7
GRD	2011	4.9	2.5	8.2
GRD	2012	3.4	1.7	5.6
GRD	2013	1.8	0.92	3
GRD	2014	2.9	1.2	5.2
GUM	1990	63	26	116
GUM	1991	69	29	126
GUM	1992	73	31	134
GUM	1993	76	32	139
GUM	1994	77	32	141
GUM	1995	77	32	140
GUM	1996	76	32	138
GUM	1997	71	30	131
GUM	1998	66	27	120
GUM	1999	60	25	110
GUM	2000	54	23	99
GUM	2001	48	20	87
GUM	2002	44	18	80
GUM	2003	44	18	80
[truncated: 3,338 more rows]
