# Supplementary material for: The Global Burden of Latent Tuberculosis Infection: A Re-estimation Using Mathematical Modelling
Source: PLoS Med. 2016 Oct 25;13(10):e1002152. doi: 10.1371/journal.pmed.1002152 (PMC5079585; doi:10.1371/journal.pmed.1002152)
Supplement: S2 Data — Estimates for annual risk of infection (ARI) used in the model, providing country, year, ARI, number of individuals in survey, and age. (CSV) [file pmed.1002152.s002.csv]

iso3	year	ARI	N	AGE
BWA	1982	1.3	257	0-14(6.5)
BWA	1957	5.79	1450	0-14(6.6)
BDI	1983.5	1.17	912	18-22(20.5)
BDI	1964.6	2.66	202	15-19(17.5)
CMR	1984.5	0.64	860	7-9(8.5)
CMR	1964.3	1.32	326	5-9(7.5)
ETH	1983.9	1.3	1251	6-15(8.6)
ETH	1977.5	3.81	185	6-10(8.10)
GMB	1976.4	1.92	2397	6-16(9.4)
LSO	1982	2.03	158	0-9(5.2)
LSO	1957	2.78	1101	0-9(4.9)
LSO	1963.8	2.83	10216	0-9(4.9)
TZA	1985.6	1.11	30982	7-14(10.3)
TZA	1979.5	2.16	1817	6-14(10.0)
TZA	1978.9	1.3	1329	6-14(10.2)
TZA	1977.1	0.92	383	7-14(9.7)
ARG	1976.5	0.56	26902	6-7(6.5)
ARG	1983.5	0.26	325	5-8(7.0)
ARG	1980	0.29	443	6-7(7.0)
ARG	1968	1.31	1221	5-8(7.0)
ARG	1980	0.23	2125	6-7(7.0)
ARG	1975	0.23	3590	6-7(7.0)
ARG	1968	0.57	3196	6-7(7.0)
ARG	1961	0.53	1259	5-9(7.5)
BRA	1983.5	0.39	11880	7-8(7.3)
BRA	1983.5	0.56	3507	6-7(7.0)
BRA	1983.5	0.46	4163
BRA	1983.5	0.19	3670
IND	1979.5	0.99	5203	0-4(2.5)
IND	1974.8	1.04	3805	0-4(2.5)
IND	1977.9	0.97	1492	0-4(2.5)
IND	1962.2	0.84	7981	0-4(2.5)
IND	1973	1.08	4277
IND	1960.9	1.66	3788	0-4(2.5)
IND	1978.7	0.92	2448
IND	1972.8	1.4	679	1-4(3)
IND	1969.9	1.7	27520	1-4(3)
IDN	1983.6	2.29	1549	7-10(8.8)
IDN	1978.4	2.47	1659	7-10(8.8)
IDN	1972.2	4.73	1371	7-10(9.3)
IDN	1986.8	1.83	3839	7-10(8.8)
IDN	1981.8	1.77	2181	7-10(8.6)
IDN	1976.9	3.09	1655	7-10(8.6)
IDN	1986.9	3.07	1986	7-10(8.7)
IDN	1981.7	1.75	2501	7-10(8.9)
IDN	1976.5	2.17	1124	7-10(8.6)
IDN	1984.5	0.66	1406	7-10(8.3)
IDN	1979.5	0.89	1122	7-10(8.9)
IDN	1985.8	3.48	4840	7-10(8.9)
IDN	1980.2	3.8	4839	7-10(8.5)
IDN	1975.6	3.76	2425	7-10(8.9)
IDN	1985.5	3.92	4001	7-10(8.9)
IDN	1980.5	4.03	3573	7-10(8.7)
IDN	1975.8	4.26	1429	7-10(8.2)
IDN	1983.2	1.28	1894	7-10(8.5)
IDN	1978.4	1.77	1125	7-10(8.9)
IDN	1982.8	3.42	1577	7-10(9.0)
IDN	1977.3	3.92	1199	7-10(8.7)
IDN	1984.5	1.72	2938	7-10(8.5)
IDN	1979.5	2.12	2197	7-10(8.9)
IDN	1974.5	1.76	1070	7-10(8.1)
IDN	1965	1.64	1633	7-10(7.5)
THA	1954.9	2.52	1578	8-12(10.5)
DZA	1985.5	0.27	2378	8(8.5)
DZA	1980.9	0.46	1844	8(8.5)
DZA	1982.8	0.48	7514	8(8.5)
DZA	1981.5	0.75	1117	8(8.5)
DZA	1976.5	1.03	262	6-10(8.5)
DZA	1951.1	4.3	110547	8(8.5)
AFG	1982.5	3.53	881	5-9(7.5)
AFG	1963.5	3.06	30938	7-15(10.0)
BHR	1981.4	0.2	6151	6-7(7.0)
BHR	1969.5	0.9	897	6-7(7.0)
KWT	1981.5	0.22	22710	4-6(5.2)
KWT	1980.5	0.12	16149	4-6(5.1)
KWT	1979.5	0.24	22674	4-6(5.3)
KWT	1978.5	0.31	20843	4-6(5.2)
KWT	1977.5	0.29	17444	4-6(5.3)
KWT	1976.5	0.44	9018	4-6(5.1)
KWT	1975.5	0.29	7665	4-5(4.5)
KWT	1974.5	0.2	6722	4-5(4.2)
KWT	1973.5	0.29	6363	4-5(4.3)
KWT	1972.5	0.36	2258	4-5(4.7)
KWT	1978.4	0.26	131846	4-6(5.1)
LBY	1977	0.26	1827	5-9(7.5)
LBY	1977	0.26	951	5-9(7.5)
LBY	1959.7	2.39	361	5-9(7.5)
LBY	1954.5	3.68	188	5-9(7.5)
PAK	1976.5	1.84	2289	5-9(7.5)
PAK	1962	3.45	769	5-9(7.5)
SYR	1983.8	0.3	1586	6(6.5)
SYR	1978.8	0.26	1845	6(6.5)
SYR	1983.8	0.14	1182	6(6.5)
SYR	1960.8	0.74	387	5-9(7.5)
CHN	1979.5	1.01	100000	7(7.5)
MYS	1977	0.37	1429	1-9(5.5)
KOR	1985.5	1.97	1420	0-4(2.8)
KOR	1980.5	2.36	1310	0.25-4(2.1)
KOR	1975.5	2.32	1871	0.25-4(2.1)
KOR	1965.5	4.23	2377	0-4(2.5)
KOR	1965.5	4.02	994
KOR	1965.5	4.3	1383
PHL	1982.5	1.84	2038	0.16-4(2.1)
WSM	1975.6	0.49	1824	0.25-7(2.8)
WSM	1967.3	0.54	1710	0-9(5.0)
WSM	1962.5	0.35	1284	0-9(5.0)
