# Supplementary material for: The Global Burden of Latent Tuberculosis Infection: A Re-estimation Using Mathematical Modelling
Source: PLoS Med. 2016 Oct 25;13(10):e1002152. doi: 10.1371/journal.pmed.1002152 (PMC5079585; doi:10.1371/journal.pmed.1002152)
Supplement: S3 Data — Estimates for annual risk of infection (ARI) used in the model, providing country, year, ARI, number of individuals in survey, and age. (CSV) [file pmed.1002152.s003.csv]

iso3	year	AGE	N	ARI	ARI_lo	ARI_hi
PHL	1997	5-9(7.5)	438.45	2.3	NA	NA
KEN	1995	6-14(9)	7556	1.1	NA	NA
TZA	1985	(10.4)	34427	1.2	NA	NA
TZA	1990	(10.2)	29696	1	NA	NA
TZA	1995	(11.3)	20592	0.9	NA	NA
TZA	2000		NA	0.68	0.55	0.81
KHM	2002		NA	2.06	1.77	2.4
KHM	1995	5-9(8)	1224	1	NA	NA
MDG	1993	6-10(8)	1544	1.29	0.97	1.59
MWI	1994	6-11(9.6)	8076	1.4	NA	NA
EGY	1996	6-7(6.7)	14766	0.32	NA	NA
LAO	1997	(8.4)	4035	1.1	NA	NA
IND	2002	1-9(4)	83746	1.5	NA	NA
IND	2010	1-9(4)	18400	1	NA	NA
KOR	1990	5-9(7.5)	1210	1.1	NA	NA
KOR	1995	5-9(7.5)	857	0.5	NA	NA
ETH	1989	6-10(8)	23695	1.4	NA	NA
GRC	1986	18-28(21)	544210	NA	NA	NA
KEN	1988	6-13(8.5)	14984	0.6	NA	NA
KEN	2006	6-14(9.6)	76676	1.1	NA	NA
TWN	1997		15147	0.44	NA	NA
TZA	2002	6-14(9.5)	10239	0.68	NA	NA
BGD	1965	5-9(7.5)	NA	0.56	0.48	0.64
BGD	2008	5-9(7)	9357	1.5	NA	NA
BGD	2008	10-14(12)	8228	1.7	NA	NA
DJI	2001	6-10	1747	3.64	NA	NA
DJI	1994	6-10	1505	2.52	NA	NA
AFG	2006		11413	0.8	NA	NA
SOM	2006		5596.56	2.2	1.5	3.2
NPL	2006	4-10(9)	17260	0.86	0.49	1.23
YEM	2007	7-12(10)	28499	0.05	NA	NA
GHA	2005	6-10(9)	21861	NA	0	0.6
VNM	2006	6-14(10)	21487	1.7	1.5	1.8
BTN	2009	6-8(7)	6078	0.5	0.4	0.7
GMB	2011	6-11(9)	13386	0.75	0.6	0.91
CAF	2011	6-12(10)	2710	1.9	1.7	2.2
CAF	2011	6-12(10)	2710	0.8	0.7	0.9
