# Supplementary material for: The Global Burden of Latent Tuberculosis Infection: A Re-estimation Using Mathematical Modelling
Source: PLoS Med. 2016 Oct 25;13(10):e1002152. doi: 10.1371/journal.pmed.1002152 (PMC5079585; doi:10.1371/journal.pmed.1002152)
Supplement: S1 Results — Individual country estimates for LTBI prevalence in 2014. Note: country-level estimates are more subject to bias and uncertainty and should be used with caution. Brackets show IQR; point estimate is the mean. (CSV) [file pmed.1002152.s007.csv]

[Header line: delete me to read as csv] [Country-level LTBI estimates from Houben & Dodd 2016	distributed under CC BY 4.0 license https://creativecommons.org/licenses/by/4.0/] [Individual country estimates are more subject to bias and uncertainty and should be used with caution. Brackets show IQR; point estimate is the mean.]
iso3	All LTBI	1st infection within 2y	Any infection within 2y	INH-R infection within 2y	LTBI in <15
BWA	778,000 [ 733,000 - 842,000]	26,600 [ 22,000 - 33,300]	29,700 [ 24,600 - 37,000]	2,240 [ 1,840 - 2,920]	58,400 [ 53,800 - 64,300]
BDI	2,140,000 [ 1,810,000 - 2,520,000]	90,300 [ 73,300 - 105,000]	95,500 [ 76,500 - 110,000]	4,400 [ 3,410 - 5,760]	208,000 [ 191,000 - 231,000]
CMR	4,650,000 [ 4,110,000 - 5,040,000]	310,000 [ 253,000 - 372,000]	324,000 [ 268,000 - 393,000]	27,000 [ 21,200 - 34,300]	705,000 [ 647,000 - 786,000]
ETH	23,400,000 [21,500,000 - 25,800,000]	814,000 [ 651,000 - 987,000]	867,000 [ 692,000 - 1,060,000]	67,700 [ 54,700 - 84,500]	2,230,000 [ 2,050,000 - 2,370,000]
GMB	229,000 [ 192,000 - 257,000]	12,400 [ 10,800 - 14,700]	12,800 [ 11,000 - 15,200]	715 [ 466 - 1,070]	25,800 [ 24,100 - 27,800]
LSO	712,000 [ 680,000 - 762,000]	43,900 [ 35,000 - 54,200]	48,500 [ 38,600 - 60,000]	3,400 [ 2,820 - 4,170]	102,000 [ 93,800 - 112,000]
TZA	14,800,000 [14,100,000 - 15,700,000]	1,140,000 [ 919,000 - 1,430,000]	1,220,000 [ 996,000 - 1,550,000]	78,900 [ 63,100 - 104,000]	2,900,000 [ 2,580,000 - 3,180,000]
ARG	4,470,000 [ 3,740,000 - 5,240,000]	61,600 [ 48,800 - 73,500]	63,500 [ 50,300 - 75,600]	3,750 [ 3,010 - 4,640]	78,100 [ 71,200 - 87,500]
BRA	26,900,000 [19,100,000 - 36,700,000]	518,000 [ 417,000 - 633,000]	533,000 [ 430,000 - 650,000]	32,500 [ 26,300 - 40,400]	632,000 [ 580,000 - 690,000]
IND	354,000,000 [339,000,000 - 377,000,000]	10,700,000 [ 8,730,000 - 13,400,000]	11,600,000 [ 9,510,000 - 14,500,000]	1,200,000 [ 979,000 - 1,480,000]	24,800,000 [23,500,000 - 26,300,000]
IDN	122,000,000 [119,000,000 - 125,000,000]	4,840,000 [ 3,910,000 - 5,730,000]	5,760,000 [ 4,660,000 - 6,870,000]	557,000 [ 448,000 - 658,000]	10,400,000 [ 9,720,000 - 11,200,000]
THA	23,100,000 [20,200,000 - 26,700,000]	618,000 [ 513,000 - 776,000]	698,000 [ 574,000 - 858,000]	78,400 [ 63,900 - 96,500]	759,000 [ 715,000 - 849,000]
DZA	6,260,000 [ 5,690,000 - 7,090,000]	191,000 [ 157,000 - 217,000]	199,000 [ 165,000 - 225,000]	10,700 [ 7,320 - 28,200]	270,000 [ 247,000 - 294,000]
AFG	7,340,000 [ 6,820,000 - 7,880,000]	406,000 [ 335,000 - 475,000]	431,000 [ 360,000 - 506,000]	153,000 [ 85,500 - 190,000]	935,000 [ 864,000 - 1,010,000]
BHR	73,800 [ 58,700 - 89,200]	1,550 [ 1,270 - 1,900]	1,570 [ 1,280 - 1,930]	121 [ 96 - 151]	2,140 [ 1,940 - 2,350]
KWT	165,000 [ 146,000 - 187,000]	6,110 [ 4,830 - 7,580]	6,160 [ 4,880 - 7,680]	405 [ 316 - 511]	6,360 [ 5,680 - 7,020]
LBY	648,000 [ 529,000 - 777,000]	18,100 [ 15,200 - 23,000]	18,500 [ 15,600 - 23,500]	2,090 [ 1,590 - 2,830]	22,700 [ 20,300 - 25,200]
PAK	54,600,000 [50,500,000 - 58,900,000]	2,450,000 [ 2,100,000 - 2,940,000]	2,680,000 [ 2,250,000 - 3,220,000]	324,000 [ 267,000 - 385,000]	4,910,000 [ 4,520,000 - 5,250,000]
SYR	1,240,000 [ 924,000 - 1,710,000]	19,100 [ 14,600 - 24,900]	19,400 [ 14,800 - 25,300]	2,490 [ 1,720 - 3,610]	41,200 [ 36,600 - 47,500]
CHN	365,000,000 [296,000,000 - 429,000,000]	5,030,000 [ 4,190,000 - 6,040,000]	5,420,000 [ 4,620,000 - 6,400,000]	843,000 [ 705,000 - 989,000]	5,810,000 [ 5,390,000 - 6,260,000]
MYS	2,720,000 [ 2,290,000 - 3,410,000]	185,000 [ 153,000 - 228,000]	189,000 [ 156,000 - 233,000]	5,040 [ 3,990 - 6,170]	189,000 [ 168,000 - 209,000]
KOR	20,400,000 [18,900,000 - 21,500,000]	161,000 [ 131,000 - 194,000]	186,000 [ 152,000 - 224,000]	10,900 [ 7,890 - 15,800]	195,000 [ 178,000 - 217,000]
PHL	39,800,000 [36,800,000 - 42,900,000]	1,410,000 [ 1,190,000 - 1,690,000]	1,600,000 [ 1,350,000 - 1,890,000]	228,000 [ 192,000 - 268,000]	3,370,000 [ 3,100,000 - 3,570,000]
AGO	6,080,000 [ 5,490,000 - 6,770,000]	496,000 [ 420,000 - 631,000]	528,000 [ 448,000 - 678,000]	44,000 [ 32,000 - 68,400]	1,150,000 [ 1,060,000 - 1,270,000]
ALB	127,000 [ 77,200 - 229,000]	3,040 [ 2,450 - 4,140]	3,130 [ 2,560 - 4,170]	246 [ 187 - 309]	2,770 [ 2,500 - 3,050]
ARE	478,000 [ 269,000 - 762,000]	1,360 [ 1,070 - 1,660]	1,380 [ 1,090 - 1,670]	85 [ 60 - 105]	1,240 [ 1,140 - 1,370]
ARM	177,000 [ 156,000 - 227,000]	9,790 [ 7,490 - 12,300]	9,950 [ 7,640 - 12,500]	2,640 [ 2,100 - 3,330]	10,100 [ 9,280 - 11,100]
AUS	255,000 [ 168,000 - 503,000]	10,200 [ 8,140 - 13,100]	10,200 [ 8,250 - 13,200]	1,040 [ 854 - 1,320]	7,890 [ 7,090 - 8,900]
AUT	691,000 [ 323,000 - 1,500,000]	4,240 [ 3,240 - 5,520]	4,340 [ 3,320 - 5,590]	466 [ 353 - 641]	3,560 [ 3,230 - 3,880]
AZE	5,950,000 [ 5,630,000 - 6,130,000]	23,600 [ 19,200 - 31,500]	32,300 [ 25,900 - 40,900]	11,400 [ 9,090 - 14,300]	144,000 [ 130,000 - 159,000]
BEL	547,000 [ 276,000 - 1,280,000]	6,720 [ 5,400 - 8,560]	6,790 [ 5,590 - 8,660]	546 [ 385 - 801]	5,690 [ 5,100 - 6,350]
BEN	1,410,000 [ 1,010,000 - 1,920,000]	43,100 [ 34,400 - 51,800]	45,100 [ 35,800 - 53,600]	3,500 [ 2,870 - 4,460]	92,600 [ 84,600 - 102,000]
BFA	1,030,000 [ 874,000 - 1,310,000]	77,100 [ 63,400 - 93,400]	77,900 [ 64,600 - 94,800]	7,760 [ 5,890 - 9,960]	151,000 [ 140,000 - 168,000]
BGD	44,100,000 [40,600,000 - 47,900,000]	2,470,000 [ 2,040,000 - 3,020,000]	2,660,000 [ 2,190,000 - 3,280,000]	145,000 [ 119,000 - 188,000]	4,360,000 [ 3,960,000 - 4,740,000]
BGR	977,000 [ 578,000 - 1,940,000]	12,500 [ 9,140 - 16,500]	13,300 [ 9,740 - 17,000]	831 [ 621 - 1,130]	11,700 [ 10,900 - 12,900]
BIH	847,000 [ 564,000 - 1,380,000]	11,500 [ 8,620 - 14,700]	12,400 [ 9,430 - 15,500]	679 [ 331 - 1,670]	11,000 [ 9,960 - 12,000]
BLR	920,000 [ 737,000 - 1,370,000]	39,200 [ 30,700 - 50,200]	40,500 [ 31,900 - 52,000]	16,600 [ 12,600 - 21,300]	30,400 [ 27,300 - 33,500]
BOL	2,560,000 [ 2,110,000 - 3,210,000]	76,400 [ 62,700 - 95,500]	82,800 [ 67,200 - 102,000]	3,990 [ 1,670 - 5,640]	158,000 [ 144,000 - 173,000]
BTN	384,000 [ 359,000 - 403,000]	3,890 [ 3,110 - 4,810]	4,690 [ 3,830 - 5,770]	322 [ 248 - 441]	14,400 [ 13,400 - 15,400]
CAF	2,120,000 [ 1,990,000 - 2,220,000]	59,800 [ 48,800 - 71,800]	70,000 [ 57,000 - 82,500]	6,680 [ 5,160 - 8,800]	207,000 [ 189,000 - 221,000]
CAN	612,000 [ 358,000 - 1,760,000]	13,300 [ 10,200 - 16,700]	13,300 [ 10,300 - 16,800]	1,540 [ 992 - 2,280]	9,290 [ 8,200 - 10,200]
CHE	496,000 [ 190,000 - 1,400,000]	3,120 [ 2,370 - 4,030]	3,160 [ 2,470 - 4,080]	315 [ 181 - 659]	2,410 [ 2,160 - 2,620]
CHL	1,650,000 [ 909,000 - 3,260,000]	15,400 [ 11,800 - 19,100]	15,600 [ 12,400 - 19,400]	606 [ 469 - 789]	17,100 [ 15,300 - 18,600]
CIV	6,260,000 [ 5,310,000 - 6,970,000]	204,000 [ 163,000 - 257,000]	222,000 [ 178,000 - 276,000]	27,000 [ 21,000 - 33,400]	581,000 [ 530,000 - 633,000]
COD	20,900,000 [19,000,000 - 23,400,000]	1,580,000 [ 1,310,000 - 1,960,000]	1,720,000 [ 1,430,000 - 2,120,000]	80,500 [ 58,800 - 125,000]	3,620,000 [ 3,290,000 - 3,930,000]
COG	964,000 [ 880,000 - 1,080,000]	95,200 [ 75,700 - 120,000]	100,000 [ 81,200 - 126,000]	7,480 [ 4,630 - 11,000]	182,000 [ 167,000 - 200,000]
COL	4,170,000 [ 2,750,000 - 6,900,000]	91,500 [ 73,900 - 114,000]	94,000 [ 76,200 - 116,000]	7,340 [ 5,990 - 8,850]	129,000 [ 121,000 - 138,000]
COM	48,800 [ 37,700 - 66,600]	2,400 [ 1,940 - 2,950]	2,450 [ 1,990 - 3,000]	129 [ 88 - 183]	4,470 [ 3,960 - 4,790]
CPV	130,000 [ 107,000 - 160,000]	5,390 [ 4,280 - 6,680]	5,760 [ 4,700 - 7,260]	315 [ 179 - 508]	8,840 [ 8,230 - 9,590]
CRI	393,000 [ 211,000 - 688,000]	3,220 [ 2,550 - 4,060]	3,310 [ 2,680 - 4,110]	135 [ 96 - 172]	4,240 [ 3,880 - 4,640]
CUB	1,320,000 [ 640,000 - 2,800,000]	6,400 [ 5,070 - 8,100]	6,640 [ 5,340 - 8,380]	180 [ 135 - 246]	6,040 [ 5,420 - 6,580]
CYP	8,980 [ 6,540 - 14,100]	468 [ 371 - 573]	469 [ 373 - 574]	71 [ 48 - 92]	289 [ 258 - 318]
CZE	1,420,000 [ 593,000 - 2,540,000]	3,320 [ 2,420 - 4,320]	3,440 [ 2,630 - 4,440]	289 [ 156 - 487]	3,590 [ 3,290 - 4,030]
DEU	8,440,000 [ 4,210,000 - 17,200,000]	29,200 [ 23,400 - 37,000]	30,300 [ 24,500 - 38,300]	3,430 [ 2,230 - 5,090]	20,700 [ 18,700 - 22,900]
DJI	352,000 [ 317,000 - 395,000]	24,400 [ 19,700 - 29,900]	28,000 [ 22,400 - 34,000]	2,210 [ 1,220 - 3,090]	45,900 [ 42,000 - 49,700]
DNK	112,000 [ 67,300 - 255,000]	2,890 [ 2,160 - 3,700]	2,910 [ 2,200 - 3,730]	264 [ 184 - 436]	2,220 [ 1,980 - 2,480]
DOM	2,460,000 [ 1,750,000 - 3,240,000]	33,600 [ 26,800 - 41,300]	35,900 [ 29,000 - 44,300]	2,390 [ 1,320 - 4,360]	74,000 [ 68,700 - 80,200]
ECU	3,120,000 [ 2,210,000 - 4,160,000]	56,500 [ 46,200 - 69,100]	58,900 [ 48,800 - 71,800]	4,040 [ 2,780 - 5,290]	100,000 [ 89,200 - 110,000]
EGY	6,900,000 [ 4,270,000 - 12,400,000]	121,000 [ 97,400 - 148,000]	124,000 [ 100,000 - 150,000]	11,900 [ 9,240 - 14,500]	185,000 [ 173,000 - 206,000]
ERI	816,000 [ 653,000 - 1,030,000]	30,700 [ 25,400 - 37,600]	32,200 [ 26,500 - 39,600]	1,820 [ 1,190 - 2,690]	71,300 [ 64,900 - 78,400]
ESP	2,880,000 [ 1,450,000 - 6,720,000]	36,900 [ 29,300 - 47,300]	37,500 [ 30,800 - 48,000]	1,580 [ 1,250 - 2,170]	31,100 [ 27,900 - 34,000]
EST	141,000 [ 82,200 - 270,000]	1,750 [ 1,300 - 2,200]	1,810 [ 1,370 - 2,220]	507 [ 381 - 664]	1,690 [ 1,570 - 1,890]
FIN	399,000 [ 118,000 - 890,000]	1,920 [ 1,610 - 2,520]	1,980 [ 1,630 - 2,540]	177 [ 117 - 253]	1,680 [ 1,540 - 1,870]
FJI	119,000 [ 78,500 - 167,000]	3,930 [ 3,150 - 4,950]	4,070 [ 3,310 - 5,060]	301 [ 203 - 514]	4,910 [ 4,450 - 5,510]
FRA	4,200,000 [ 2,030,000 - 10,400,000]	40,700 [ 31,900 - 48,800]	41,700 [ 33,200 - 49,700]	5,570 [ 2,210 - 10,300]	38,100 [ 34,800 - 41,100]
GAB	542,000 [ 491,000 - 600,000]	37,300 [ 30,100 - 44,900]	41,100 [ 33,400 - 49,200]	3,090 [ 2,020 - 4,600]	79,600 [ 73,000 - 85,100]
GBR	1,150,000 [ 867,000 - 1,790,000]	56,600 [ 44,200 - 69,100]	56,800 [ 44,900 - 69,300]	5,550 [ 3,670 - 9,020]	42,300 [ 37,400 - 46,100]
GEO	2,220,000 [ 1,910,000 - 2,400,000]	15,600 [ 11,600 - 19,500]	19,500 [ 14,900 - 24,000]	4,500 [ 3,490 - 5,590]	29,500 [ 26,400 - 32,100]
GHA	7,400,000 [ 6,210,000 - 8,730,000]	314,000 [ 246,000 - 386,000]	339,000 [ 273,000 - 419,000]	34,700 [ 24,600 - 46,900]	741,000 [ 683,000 - 811,000]
GIN	2,560,000 [ 2,020,000 - 3,130,000]	92,000 [ 77,500 - 115,000]	96,100 [ 83,700 - 120,000]	5,330 [ 3,420 - 8,950]	222,000 [ 205,000 - 248,000]
GNB	472,000 [ 415,000 - 566,000]	32,600 [ 26,500 - 41,300]	34,900 [ 28,800 - 44,400]	1,930 [ 1,200 - 3,020]	68,100 [ 61,800 - 74,500]
GNQ	67,700 [ 56,500 - 86,700]	5,430 [ 4,410 - 6,780]	5,530 [ 4,520 - 6,890]	615 [ 326 - 1,080]	8,170 [ 7,390 - 8,940]
GRC	308,000 [ 160,000 - 754,000]	3,830 [ 2,920 - 4,650]	3,880 [ 2,970 - 4,690]	779 [ 364 - 1,290]	2,720 [ 2,510 - 3,040]
GTM	1,710,000 [ 1,360,000 - 2,480,000]	88,100 [ 74,300 - 107,000]	91,200 [ 77,600 - 109,000]	5,070 [ 3,670 - 6,670]	151,000 [ 138,000 - 168,000]
GUY	120,000 [ 86,900 - 176,000]	4,320 [ 3,400 - 5,400]	4,480 [ 3,570 - 5,670]	301 [ 188 - 411]	7,150 [ 6,590 - 7,710]
HKG	1,680,000 [ 1,090,000 - 2,750,000]	27,100 [ 20,100 - 36,200]	29,500 [ 22,700 - 38,800]	1,310 [ 1,030 - 1,730]	19,900 [ 17,800 - 22,000]
HND	1,370,000 [ 940,000 - 1,830,000]	20,400 [ 15,600 - 24,700]	21,400 [ 16,400 - 25,400]	1,120 [ 777 - 1,510]	43,700 [ 40,700 - 47,200]
HRV	1,090,000 [ 526,000 - 1,710,000]	2,920 [ 2,310 - 4,150]	3,210 [ 2,590 - 4,450]	240 [ 142 - 384]	4,200 [ 3,820 - 4,710]
HTI	2,640,000 [ 2,130,000 - 3,170,000]	108,000 [ 86,100 - 135,000]	115,000 [ 92,200 - 143,000]	5,440 [ 3,180 - 8,710]	226,000 [ 213,000 - 255,000]
HUN	1,860,000 [ 841,000 - 3,150,000]	7,210 [ 5,270 - 9,670]	7,490 [ 5,800 - 9,980]	654 [ 525 - 881]	7,620 [ 6,830 - 8,520]
IRL	219,000 [ 113,000 - 550,000]	2,270 [ 1,770 - 2,840]	2,310 [ 1,800 - 2,870]	201 [ 136 - 301]	2,700 [ 2,440 - 3,000]
IRN	3,860,000 [ 2,550,000 - 6,810,000]	125,000 [ 97,800 - 153,000]	126,000 [ 101,000 - 154,000]	3,740 [ 2,860 - 4,820]	122,000 [ 110,000 - 134,000]
IRQ	1,480,000 [ 1,240,000 - 1,980,000]	122,000 [ 95,700 - 154,000]	124,000 [ 96,700 - 156,000]	9,680 [ 7,510 - 12,700]	197,000 [ 177,000 - 216,000]
ISR	117,000 [ 78,900 - 249,000]	2,770 [ 2,240 - 3,410]	2,780 [ 2,250 - 3,430]	461 [ 330 - 646]	3,540 [ 3,130 - 3,870]
ITA	1,330,000 [ 782,000 - 3,040,000]	25,900 [ 20,200 - 31,300]	26,000 [ 20,500 - 31,500]	3,800 [ 2,470 - 6,480]	17,800 [ 16,000 - 19,600]
JAM	25,300 [ 18,300 - 46,600]	964 [ 804 - 1,150]	969 [ 805 - 1,150]	61 [ 37 - 86]	1,060 [ 970 - 1,170]
JOR	110,000 [ 64,200 - 244,000]	2,920 [ 2,340 - 3,610]	2,940 [ 2,370 - 3,620]	329 [ 225 - 418]	4,780 [ 4,340 - 5,230]
JPN	21,200,000 [ 8,820,000 - 45,400,000]	129,000 [ 92,400 - 170,000]	135,000 [ 99,600 - 177,000]	21,300 [ 14,200 - 30,100]	104,000 [ 93,200 - 116,000]
KAZ	2,030,000 [ 1,780,000 - 2,570,000]	121,000 [ 96,600 - 148,000]	125,000 [ 100,000 - 153,000]	46,700 [ 37,600 - 57,300]	152,000 [ 137,000 - 169,000]
KEN	5,860,000 [ 5,320,000 - 6,590,000]	514,000 [ 416,000 - 616,000]	530,000 [ 431,000 - 634,000]	25,600 [ 20,400 - 36,600]	1,010,000 [ 954,000 - 1,110,000]
KGZ	1,210,000 [ 1,020,000 - 1,480,000]	49,700 [ 40,400 - 61,300]	52,400 [ 43,100 - 65,000]	24,300 [ 20,200 - 30,000]	86,300 [ 78,500 - 94,100]
KHM	8,680,000 [ 8,290,000 - 9,000,000]	250,000 [ 204,000 - 295,000]	316,000 [ 264,000 - 366,000]	22,900 [ 18,900 - 27,300]	841,000 [ 788,000 - 892,000]
LAO	2,980,000 [ 2,710,000 - 3,160,000]	92,700 [ 77,800 - 112,000]	109,000 [ 90,900 - 128,000]	9,790 [ 7,130 - 14,800]	272,000 [ 248,000 - 290,000]
LBN	228,000 [ 127,000 - 454,000]	5,510 [ 4,110 - 7,070]	5,580 [ 4,140 - 7,150]	872 [ 582 - 1,140]	5,170 [ 4,690 - 5,780]
LBR	1,020,000 [ 926,000 - 1,200,000]	94,100 [ 77,900 - 114,000]	100,000 [ 83,600 - 121,000]	5,970 [ 3,730 - 9,220]	175,000 [ 161,000 - 193,000]
LKA	2,300,000 [ 1,690,000 - 3,460,000]	95,200 [ 74,400 - 118,000]	98,500 [ 76,900 - 122,000]	975 [ 652 - 1,420]	109,000 [ 99,900 - 121,000]
LTU	413,000 [ 301,000 - 608,000]	11,700 [ 9,780 - 14,800]	12,200 [ 10,300 - 15,600]	2,980 [ 2,250 - 3,950]	8,320 [ 7,270 - 9,070]
LUX	13,400 [ 8,450 - 31,200]	245 [ 195 - 301]	248 [ 198 - 302]	39 [ 22 - 61]	210 [ 189 - 229]
LVA	734,000 [ 438,000 - 938,000]	4,000 [ 3,010 - 5,300]	4,520 [ 3,560 - 5,910]	1,230 [ 914 - 1,710]	4,700 [ 4,230 - 5,260]
MAC	91,400 [ 69,400 - 144,000]	2,770 [ 2,000 - 3,480]	2,870 [ 2,150 - 3,580]	226 [ 167 - 299]	1,650 [ 1,470 - 1,810]
MAR	5,790,000 [ 4,310,000 - 8,400,000]	202,000 [ 155,000 - 253,000]	209,000 [ 164,000 - 263,000]	8,260 [ 6,460 - 10,600]	256,000 [ 231,000 - 285,000]
MDA	676,000 [ 611,000 - 882,000]	43,900 [ 35,300 - 56,500]	46,300 [ 37,100 - 58,500]	16,000 [ 12,700 - 20,300]	35,200 [ 32,000 - 37,800]
MDG	8,220,000 [ 6,960,000 - 8,850,000]	367,000 [ 301,000 - 445,000]	410,000 [ 336,000 - 490,000]	18,900 [ 15,800 - 23,300]	928,000 [ 858,000 - 1,020,000]
MEX	16,700,000 [ 9,300,000 - 24,900,000]	145,000 [ 118,000 - 186,000]	149,000 [ 123,000 - 191,000]	12,900 [ 10,400 - 16,300]	219,000 [ 202,000 - 239,000]
MKD	216,000 [ 119,000 - 419,000]	2,160 [ 1,720 - 2,810]	2,210 [ 1,770 - 2,880]	64 [ 48 - 83]	2,460 [ 2,210 - 2,700]
MLI	1,400,000 [ 1,110,000 - 1,950,000]	79,600 [ 66,400 - 97,000]	81,300 [ 67,700 - 98,500]	4,540 [ 3,010 - 7,210]	167,000 [ 152,000 - 184,000]
MMR	24,800,000 [22,400,000 - 27,000,000]	714,000 [ 578,000 - 861,000]	833,000 [ 704,000 - 1,000,000]	57,600 [ 48,300 - 69,600]	1,700,000 [ 1,570,000 - 1,850,000]
MNE	175,000 [ 94,500 - 242,000]	688 [ 529 - 881]	745 [ 595 - 932]	43 [ 24 - 87]	953 [ 874 - 1,040]
MNG	1,170,000 [ 1,010,000 - 1,340,000]	21,200 [ 16,400 - 27,000]	24,400 [ 19,500 - 30,500]	3,150 [ 2,480 - 4,040]	44,900 [ 40,300 - 49,300]
MOZ	9,260,000 [ 8,510,000 - 10,300,000]	580,000 [ 472,000 - 686,000]	642,000 [ 523,000 - 769,000]	50,200 [ 40,600 - 61,500]	1,430,000 [ 1,300,000 - 1,570,000]
MRT	1,210,000 [ 1,020,000 - 1,350,000]	26,400 [ 21,300 - 32,400]	28,900 [ 23,500 - 34,900]	1,480 [ 952 - 2,390]	73,300 [ 66,600 - 80,200]
MUS	74,900 [ 53,900 - 136,000]	2,330 [ 1,870 - 2,820]	2,360 [ 1,920 - 2,850]	54 [ 41 - 67]	2,340 [ 2,140 - 2,610]
MWI	3,170,000 [ 2,850,000 - 3,720,000]	258,000 [ 200,000 - 313,000]	271,000 [ 213,000 - 330,000]	8,680 [ 6,570 - 10,600]	525,000 [ 467,000 - 567,000]
NAM	862,000 [ 802,000 - 941,000]	58,400 [ 47,000 - 70,100]	65,100 [ 52,700 - 77,200]	8,780 [ 7,170 - 10,700]	142,000 [ 127,000 - 153,000]
NER	4,710,000 [ 4,150,000 - 5,380,000]	110,000 [ 91,600 - 134,000]	118,000 [ 98,000 - 142,000]	8,980 [ 7,250 - 11,400]	350,000 [ 322,000 - 382,000]
NGA	32,300,000 [28,700,000 - 38,900,000]	2,460,000 [ 2,090,000 - 2,960,000]	2,580,000 [ 2,230,000 - 3,080,000]	190,000 [ 156,000 - 230,000]	4,890,000 [ 4,550,000 - 5,240,000]
NIC	233,000 [ 147,000 - 419,000]	9,660 [ 7,710 - 12,300]	9,730 [ 7,870 - 12,400]	695 [ 542 - 898]	12,000 [ 10,800 - 13,300]
NLD	582,000 [ 238,000 - 1,330,000]	6,560 [ 5,190 - 8,230]	6,610 [ 5,240 - 8,390]	732 [ 473 - 1,060]	5,880 [ 5,320 - 6,470]
NOR	60,500 [ 44,700 - 110,000]	2,900 [ 2,250 - 3,560]	2,920 [ 2,270 - 3,570]	362 [ 272 - 537]	2,110 [ 1,930 - 2,350]
NPL	5,810,000 [ 4,720,000 - 7,710,000]	256,000 [ 202,000 - 321,000]	272,000 [ 213,000 - 337,000]	18,900 [ 15,000 - 23,900]	476,000 [ 429,000 - 522,000]
NZL	107,000 [ 59,700 - 190,000]	2,260 [ 1,790 - 2,720]	2,280 [ 1,800 - 2,730]	164 [ 136 - 199]	2,080 [ 1,880 - 2,310]
OMN	100,000 [ 72,000 - 165,000]	2,870 [ 2,380 - 3,570]	2,900 [ 2,390 - 3,590]	199 [ 156 - 248]	2,850 [ 2,530 - 3,150]
PAN	232,000 [ 192,000 - 319,000]	12,500 [ 9,990 - 15,900]	12,700 [ 10,200 - 16,100]	746 [ 558 - 1,060]	16,400 [ 14,800 - 18,000]
PER	8,640,000 [ 6,770,000 - 11,100,000]	204,000 [ 162,000 - 267,000]	221,000 [ 177,000 - 287,000]	16,900 [ 13,500 - 22,200]	378,000 [ 340,000 - 416,000]
PNG	2,780,000 [ 2,530,000 - 3,140,000]	135,000 [ 104,000 - 163,000]	153,000 [ 117,000 - 182,000]	17,300 [ 9,940 - 27,400]	342,000 [ 313,000 - 372,000]
POL	4,220,000 [ 2,190,000 - 8,680,000]	45,000 [ 34,300 - 58,200]	46,700 [ 36,400 - 60,500]	1,540 [ 1,180 - 1,980]	37,900 [ 33,500 - 41,600]
PRI	235,000 [ 78,300 - 501,000]	306 [ 240 - 395]	315 [ 246 - 400]	21 [ 16 - 30]	448 [ 400 - 498]
PRK	9,130,000 [ 7,720,000 - 11,300,000]	423,000 [ 317,000 - 542,000]	473,000 [ 359,000 - 603,000]	66,900 [ 51,600 - 88,200]	562,000 [ 491,000 - 621,000]
PRT	2,010,000 [ 1,050,000 - 3,560,000]	12,700 [ 9,470 - 16,200]	13,500 [ 10,500 - 17,400]	1,440 [ 817 - 2,080]	12,300 [ 11,400 - 13,800]
PRY	449,000 [ 338,000 - 706,000]	18,300 [ 14,800 - 23,300]	18,600 [ 15,200 - 23,700]	453 [ 335 - 596]	27,200 [ 24,500 - 29,500]
PSE	39,500 [ 28,000 - 64,800]	1,740 [ 1,300 - 2,250]	1,750 [ 1,310 - 2,250]	229 [ 161 - 316]	3,000 [ 2,680 - 3,520]
QAT	127,000 [ 105,000 - 178,000]	4,550 [ 3,720 - 5,760]	4,630 [ 3,810 - 5,840]	221 [ 173 - 281]	3,400 [ 3,090 - 3,870]
ROU	8,920,000 [ 6,050,000 - 10,500,000]	64,600 [ 45,200 - 86,900]	76,000 [ 56,700 - 96,600]	7,780 [ 4,210 - 16,400]	102,000 [ 91,100 - 112,000]
RUS	21,800,000 [17,400,000 - 31,900,000]	785,000 [ 601,000 - 974,000]	821,000 [ 648,000 - 1,010,000]	309,000 [ 200,000 - 428,000]	750,000 [ 682,000 - 821,000]
RWA	700,000 [ 606,000 - 887,000]	49,600 [ 40,600 - 60,100]	50,300 [ 41,700 - 61,000]	2,010 [ 1,630 - 2,520]	96,600 [ 89,400 - 105,000]
SAU	613,000 [ 487,000 - 884,000]	28,000 [ 23,100 - 35,200]	28,200 [ 23,200 - 35,300]	2,180 [ 1,700 - 2,690]	39,000 [ 35,400 - 42,400]
SDN	5,970,000 [ 4,710,000 - 7,810,000]	262,000 [ 213,000 - 323,000]	271,000 [ 227,000 - 338,000]	24,000 [ 19,800 - 29,000]	560,000 [ 501,000 - 605,000]
SEN	2,190,000 [ 1,900,000 - 2,780,000]	137,000 [ 114,000 - 171,000]	142,000 [ 118,000 - 177,000]	6,810 [ 5,170 - 8,910]	278,000 [ 257,000 - 306,000]
SGP	544,000 [ 336,000 - 911,000]	14,300 [ 10,600 - 17,800]	14,800 [ 11,000 - 18,200]	599 [ 453 - 758]	9,520 [ 8,540 - 10,500]
SLB	157,000 [ 130,000 - 185,000]	3,070 [ 2,440 - 4,050]	3,300 [ 2,660 - 4,350]	198 [ 129 - 308]	9,190 [ 8,260 - 10,100]
SLE	1,980,000 [ 1,750,000 - 2,150,000]	113,000 [ 92,300 - 139,000]	125,000 [ 99,800 - 151,000]	7,290 [ 4,450 - 12,400]	277,000 [ 254,000 - 306,000]
SLV	415,000 [ 237,000 - 758,000]	13,900 [ 11,200 - 17,200]	14,100 [ 11,400 - 17,600]	705 [ 528 - 1,070]	15,600 [ 14,200 - 17,100]
SOM	2,920,000 [ 2,520,000 - 3,300,000]	194,000 [ 164,000 - 237,000]	209,000 [ 179,000 - 253,000]	23,800 [ 19,400 - 30,000]	451,000 [ 416,000 - 500,000]
SRB	2,460,000 [ 1,170,000 - 3,490,000]	11,100 [ 8,320 - 14,100]	12,000 [ 9,170 - 15,100]	917 [ 423 - 1,570]	14,100 [ 13,000 - 15,700]
SSD	1,830,000 [ 1,550,000 - 2,210,000]	161,000 [ 128,000 - 208,000]	169,000 [ 132,000 - 215,000]	9,670 [ 6,590 - 14,900]	251,000 [ 230,000 - 286,000]
SUR	121,000 [ 82,100 - 160,000]	1,040 [ 819 - 1,370]	1,100 [ 879 - 1,420]	70 [ 43 - 107]	2,220 [ 2,050 - 2,460]
SVK	902,000 [ 436,000 - 1,460,000]	2,220 [ 1,730 - 2,880]	2,330 [ 1,850 - 2,930]	268 [ 148 - 454]	2,480 [ 2,220 - 2,720]
SVN	428,000 [ 180,000 - 685,000]	875 [ 680 - 1,170]	954 [ 747 - 1,200]	57 [ 26 - 110]	927 [ 848 - 1,030]
SWE	94,900 [ 70,500 - 160,000]	4,600 [ 3,750 - 5,560]	4,620 [ 3,780 - 5,590]	561 [ 444 - 751]	2,870 [ 2,570 - 3,310]
SWZ	332,000 [ 302,000 - 361,000]	31,300 [ 25,100 - 38,200]	33,500 [ 26,900 - 40,800]	4,470 [ 3,660 - 5,580]	59,000 [ 53,000 - 63,900]
TCD	1,460,000 [ 1,300,000 - 1,780,000]	128,000 [ 104,000 - 159,000]	131,000 [ 107,000 - 162,000]	6,950 [ 4,490 - 12,600]	263,000 [ 238,000 - 286,000]
TGO	297,000 [ 264,000 - 374,000]	26,000 [ 22,200 - 33,100]	26,300 [ 22,500 - 33,400]	2,380 [ 1,820 - 3,000]	47,300 [ 42,300 - 52,500]
TJK	1,570,000 [ 1,350,000 - 1,970,000]	55,600 [ 42,900 - 66,400]	58,300 [ 45,400 - 69,800]	22,600 [ 17,300 - 26,600]	135,000 [ 124,000 - 147,000]
TKM	1,240,000 [ 1,010,000 - 1,690,000]	25,800 [ 19,200 - 31,700]	27,900 [ 21,000 - 33,400]	10,900 [ 8,550 - 13,300]	69,400 [ 64,500 - 76,100]
TTO	20,800 [ 17,500 - 27,800]	1,590 [ 1,290 - 2,040]	1,600 [ 1,290 - 2,050]	552 [ 322 - 873]	1,290 [ 1,150 - 1,430]
TUN	382,000 [ 296,000 - 573,000]	23,800 [ 18,700 - 30,200]	24,000 [ 18,900 - 30,400]	3,120 [ 2,070 - 4,980]	20,100 [ 18,000 - 22,800]
TUR	4,990,000 [ 3,360,000 - 9,210,000]	80,500 [ 64,600 - 103,000]	81,800 [ 66,600 - 106,000]	9,900 [ 8,060 - 12,900]	118,000 [ 106,000 - 127,000]
UGA	5,450,000 [ 4,360,000 - 6,760,000]	195,000 [ 168,000 - 241,000]	204,000 [ 175,000 - 251,000]	7,580 [ 6,180 - 9,350]	549,000 [ 508,000 - 591,000]
UKR	5,610,000 [ 4,620,000 - 8,600,000]	253,000 [ 198,000 - 305,000]	264,000 [ 210,000 - 321,000]	68,100 [ 54,400 - 84,200]	189,000 [ 172,000 - 205,000]
URY	149,000 [ 91,000 - 273,000]	5,480 [ 4,440 - 7,090]	5,610 [ 4,510 - 7,180]	58 [ 40 - 73]	4,690 [ 4,270 - 5,160]
USA	12,900,000 [ 5,730,000 - 31,900,000]	67,500 [ 51,800 - 85,000]	68,500 [ 52,500 - 86,000]	8,230 [ 5,590 - 12,800]	74,200 [ 67,800 - 81,100]
UZB	3,050,000 [ 2,530,000 - 3,990,000]	189,000 [ 155,000 - 235,000]	194,000 [ 161,000 - 240,000]	81,100 [ 68,600 - 101,000]	269,000 [ 248,000 - 287,000]
VEN	1,120,000 [ 845,000 - 1,900,000]	44,600 [ 37,500 - 56,400]	45,000 [ 38,100 - 57,100]	4,550 [ 2,580 - 8,160]	61,200 [ 54,500 - 67,500]
VNM	35,900,000 [27,800,000 - 41,500,000]	608,000 [ 475,000 - 810,000]	710,000 [ 542,000 - 899,000]	133,000 [ 101,000 - 169,000]	1,150,000 [ 1,060,000 - 1,250,000]
YEM	4,540,000 [ 3,390,000 - 5,530,000]	74,900 [ 58,900 - 92,700]	78,400 [ 61,900 - 96,100]	2,890 [ 2,330 - 3,520]	199,000 [ 181,000 - 215,000]
ZAF	17,200,000 [15,700,000 - 19,700,000]	1,310,000 [ 1,090,000 - 1,600,000]	1,420,000 [ 1,220,000 - 1,740,000]	138,000 [ 100,000 - 193,000]	2,200,000 [ 2,020,000 - 2,380,000]
ZMB	4,870,000 [ 4,210,000 - 5,310,000]	251,000 [ 200,000 - 308,000]	275,000 [ 221,000 - 338,000]	15,500 [ 12,300 - 19,800]	640,000 [ 586,000 - 702,000]
ZWE	2,830,000 [ 2,480,000 - 3,380,000]	168,000 [ 135,000 - 198,000]	176,000 [ 142,000 - 209,000]	11,900 [ 7,830 - 17,700]	379,000 [ 351,000 - 420,000]
